# Supplementary material for: Activation of Small Molecules by Heavier Analogs of Cyclic(Alkyl)(Amino)Carbenes (CAACs): A DFT Study
Source: Inorg Chem. 2026 Jul 10;65(29):16713–23. doi: 10.1021/acs.inorgchem.6c01118 (PMC13418173; doi:10.1021/acs.inorgchem.6c01118)
Supplement: Supplementary file 1 [file ic6c01118_si_001.zip]

Archive with 161 entries (149 files):
- Optimized xyz-coordinates final/
- Optimized xyz-coordinates final/Optimized xyz-coordinates/
- Optimized xyz-coordinates final/Optimized xyz-coordinates/Optimized structures 1-10ab/
- Optimized xyz-coordinates final/Optimized xyz-coordinates/Optimized structures 1-10ab/Ammonia Adducts 1NH3/
- Optimized xyz-coordinates final/Optimized xyz-coordinates/Optimized structures 1-10ab/Ammonia Adducts 1NH3/10a-NH3.xyz
- Optimized xyz-coordinates final/Optimized xyz-coordinates/Optimized structures 1-10ab/Ammonia Adducts 1NH3/10b-NH3.xyz
- Optimized xyz-coordinates final/Optimized xyz-coordinates/Optimized structures 1-10ab/Ammonia Adducts 1NH3/1a-NH3.xyz
- Optimized xyz-coordinates final/Optimized xyz-coordinates/Optimized structures 1-10ab/Ammonia Adducts 1NH3/1b-NH3.xyz
- Optimized xyz-coordinates final/Optimized xyz-coordinates/Optimized structures 1-10ab/Ammonia Adducts 1NH3/2a-NH3.xyz
- Optimized xyz-coordinates final/Optimized xyz-coordinates/Optimized structures 1-10ab/Ammonia Adducts 1NH3/2b-NH3.xyz
- Optimized xyz-coordinates final/Optimized xyz-coordinates/Optimized structures 1-10ab/Ammonia Adducts 1NH3/3a-NH3.xyz
- Optimized xyz-coordinates final/Optimized xyz-coordinates/Optimized structures 1-10ab/Ammonia Adducts 1NH3/3b-NH3.xyz
- Optimized xyz-coordinates final/Optimized xyz-coordinates/Optimized structures 1-10ab/Ammonia Adducts 1NH3/4a-NH3.xyz
- Optimized xyz-coordinates final/Optimized xyz-coordinates/Optimized structures 1-10ab/Ammonia Adducts 1NH3/4b-NH3.xyz
- Optimized xyz-coordinates final/Optimized xyz-coordinates/Optimized structures 1-10ab/Ammonia Adducts 1NH3/5a-NH3.xyz
- Optimized xyz-coordinates final/Optimized xyz-coordinates/Optimized structures 1-10ab/Ammonia Adducts 1NH3/5b-NH3.xyz
- Optimized xyz-coordinates final/Optimized xyz-coordinates/Optimized structures 1-10ab/Ammonia Adducts 1NH3/6a-NH3.xyz
- Optimized xyz-coordinates final/Optimized xyz-coordinates/Optimized structures 1-10ab/Ammonia Adducts 1NH3/6b-NH3.xyz
- Optimized xyz-coordinates final/Optimized xyz-coordinates/Optimized structures 1-10ab/Ammonia Adducts 1NH3/7a-NH3.xyz
- Optimized xyz-coordinates final/Optimized xyz-coordinates/Optimized structures 1-10ab/Ammonia Adducts 1NH3/7b-NH3.xyz
- Optimized xyz-coordinates final/Optimized xyz-coordinates/Optimized structures 1-10ab/Ammonia Adducts 1NH3/8a-NH3.xyz
- Optimized xyz-coordinates final/Optimized xyz-coordinates/Optimized structures 1-10ab/Ammonia Adducts 1NH3/8b-NH3.xyz
- Optimized xyz-coordinates final/Optimized xyz-coordinates/Optimized structures 1-10ab/Ammonia Adducts 1NH3/9a-NH3.xyz
- Optimized xyz-coordinates final/Optimized xyz-coordinates/Optimized structures 1-10ab/Ammonia Adducts 1NH3/9b-NH3.xyz
- Optimized xyz-coordinates final/Optimized xyz-coordinates/Optimized structures 1-10ab/CO2 Products/
- Optimized xyz-coordinates final/Optimized xyz-coordinates/Optimized structures 1-10ab/CO2 Products/1a-CO2-product.xyz
- Optimized xyz-coordinates final/Optimized xyz-coordinates/Optimized structures 1-10ab/CO2 Products/2a-CO2-product.xyz
- Optimized xyz-coordinates final/Optimized xyz-coordinates/Optimized structures 1-10ab/CO2 Products/6a-CO2-product.xyz
- Optimized xyz-coordinates final/Optimized xyz-coordinates/Optimized structures 1-10ab/CO2 Products/7a-CO2-product.xyz
- Optimized xyz-coordinates final/Optimized xyz-coordinates/Optimized structures 1-10ab/H-H Products/
- Optimized xyz-coordinates final/Optimized xyz-coordinates/Optimized structures 1-10ab/H-H Products/10a-H-H-acyclic-product.xyz
- Optimized xyz-coordinates final/Optimized xyz-coordinates/Optimized structures 1-10ab/H-H Products/10a-H-H-product.xyz
- Optimized xyz-coordinates final/Optimized xyz-coordinates/Optimized structures 1-10ab/H-H Products/10b-H-H-product.xyz
- Optimized xyz-coordinates final/Optimized xyz-coordinates/Optimized structures 1-10ab/H-H Products/1a-H-H-product.xyz
- Optimized xyz-coordinates final/Optimized xyz-coordinates/Optimized structures 1-10ab/H-H Products/1b-H-H-product.xyz
- Optimized xyz-coordinates final/Optimized xyz-coordinates/Optimized structures 1-10ab/H-H Products/2a-H-H-product.xyz
- Optimized xyz-coordinates final/Optimized xyz-coordinates/Optimized structures 1-10ab/H-H Products/2b-H-H-product.xyz
- Optimized xyz-coordinates final/Optimized xyz-coordinates/Optimized structures 1-10ab/H-H Products/3a-H-H-product.xyz
- Optimized xyz-coordinates final/Optimized xyz-coordinates/Optimized structures 1-10ab/H-H Products/3b-H-H-product.xyz
- Optimized xyz-coordinates final/Optimized xyz-coordinates/Optimized structures 1-10ab/H-H Products/4a-H-H-product.xyz
- Optimized xyz-coordinates final/Optimized xyz-coordinates/Optimized structures 1-10ab/H-H Products/4b-H-H-product.xyz
- Optimized xyz-coordinates final/Optimized xyz-coordinates/Optimized structures 1-10ab/H-H Products/5a-H-H-product.xyz
- Optimized xyz-coordinates final/Optimized xyz-coordinates/Optimized structures 1-10ab/H-H Products/5b-H-H-product.xyz
- Optimized xyz-coordinates final/Optimized xyz-coordinates/Optimized structures 1-10ab/H-H Products/6a-H-H-product.xyz
- Optimized xyz-coordinates final/Optimized xyz-coordinates/Optimized structures 1-10ab/H-H Products/6b-H-H-product.xyz
- Optimized xyz-coordinates final/Optimized xyz-coordinates/Optimized structures 1-10ab/H-H Products/7a-H-H-product.xyz
- Optimized xyz-coordinates final/Optimized xyz-coordinates/Optimized structures 1-10ab/H-H Products/7b-H-H-product.xyz
- Optimized xyz-coordinates final/Optimized xyz-coordinates/Optimized structures 1-10ab/H-H Products/8a-H-H-product.xyz
- Optimized xyz-coordinates final/Optimized xyz-coordinates/Optimized structures 1-10ab/H-H Products/8b-H-H-product.xyz
- Optimized xyz-coordinates final/Optimized xyz-coordinates/Optimized structures 1-10ab/H-H Products/9a-H-H-product.xyz
- Optimized xyz-coordinates final/Optimized xyz-coordinates/Optimized structures 1-10ab/H-H Products/9b-H-H-product.xyz
- Optimized xyz-coordinates final/Optimized xyz-coordinates/Optimized structures 1-10ab/NH2-H Products/
- Optimized xyz-coordinates final/Optimized xyz-coordinates/Optimized structures 1-10ab/NH2-H Products/10a-NH2-H-product.xyz
- Optimized xyz-coordinates final/Optimized xyz-coordinates/Optimized structures 1-10ab/NH2-H Products/1a-NH2-H-product.xyz
- Optimized xyz-coordinates final/Optimized xyz-coordinates/Optimized structures 1-10ab/NH2-H Products/1b-NH2-H-product.xyz
- Optimized xyz-coordinates final/Optimized xyz-coordinates/Optimized structures 1-10ab/NH2-H Products/2a-NH2-H-product.xyz
- Optimized xyz-coordinates final/Optimized xyz-coordinates/Optimized structures 1-10ab/NH2-H Products/2b-NH2-H-product.xyz
- Optimized xyz-coordinates final/Optimized xyz-coordinates/Optimized structures 1-10ab/NH2-H Products/3a-NH2-H-product.xyz
- Optimized xyz-coordinates final/Optimized xyz-coordinates/Optimized structures 1-10ab/NH2-H Products/3b-NH2-H-product.xyz
- Optimized xyz-coordinates final/Optimized xyz-coordinates/Optimized structures 1-10ab/NH2-H Products/4a-NH2-H-product.xyz
- Optimized xyz-coordinates final/Optimized xyz-coordinates/Optimized structures 1-10ab/NH2-H Products/4b-NH2-H-product.xyz
- Optimized xyz-coordinates final/Optimized xyz-coordinates/Optimized structures 1-10ab/NH2-H Products/5a-NH2-H-product.xyz
- Optimized xyz-coordinates final/Optimized xyz-coordinates/Optimized structures 1-10ab/NH2-H Products/5b-NH2-H-product.xyz
- Optimized xyz-coordinates final/Optimized xyz-coordinates/Optimized structures 1-10ab/NH2-H Products/6a-NH2-H-product.xyz
- Optimized xyz-coordinates final/Optimized xyz-coordinates/Optimized structures 1-10ab/NH2-H Products/6b-NH2-H-product.xyz
- Optimized xyz-coordinates final/Optimized xyz-coordinates/Optimized structures 1-10ab/NH2-H Products/7a-NH2-H-product.xyz
- Optimized xyz-coordinates final/Optimized xyz-coordinates/Optimized structures 1-10ab/NH2-H Products/7b-NH2-H-product.xyz
- Optimized xyz-coordinates final/Optimized xyz-coordinates/Optimized structures 1-10ab/NH2-H Products/8a-NH2-H-product.xyz
- Optimized xyz-coordinates final/Optimized xyz-coordinates/Optimized structures 1-10ab/NH2-H Products/8b-NH2-H-product.xyz
- Optimized xyz-coordinates final/Optimized xyz-coordinates/Optimized structures 1-10ab/NH2-H Products/9a-NH2-H-product.xyz
- Optimized xyz-coordinates final/Optimized xyz-coordinates/Optimized structures 1-10ab/NH2-H Products/9b-NH2-H-product.xyz
- Optimized xyz-coordinates final/Optimized xyz-coordinates/Optimized structures 1-10ab/Reactants/
- Optimized xyz-coordinates final/Optimized xyz-coordinates/Optimized structures 1-10ab/Reactants/10a-H-H-acyclic.xyz
- Optimized xyz-coordinates final/Optimized xyz-coordinates/Optimized structures 1-10ab/Reactants/10a-reactant.xyz
- Optimized xyz-coordinates final/Optimized xyz-coordinates/Optimized structures 1-10ab/Reactants/10b-reactant.xyz
- Optimized xyz-coordinates final/Optimized xyz-coordinates/Optimized structures 1-10ab/Reactants/1a-reactant.xyz
- Optimized xyz-coordinates final/Optimized xyz-coordinates/Optimized structures 1-10ab/Reactants/1b-reactant.xyz
- Optimized xyz-coordinates final/Optimized xyz-coordinates/Optimized structures 1-10ab/Reactants/2a-reactant.xyz
- Optimized xyz-coordinates final/Optimized xyz-coordinates/Optimized structures 1-10ab/Reactants/2b-reactant.xyz
- Optimized xyz-coordinates final/Optimized xyz-coordinates/Optimized structures 1-10ab/Reactants/3a-reactant.xyz
- Optimized xyz-coordinates final/Optimized xyz-coordinates/Optimized structures 1-10ab/Reactants/3b-reactant.xyz
- Optimized xyz-coordinates final/Optimized xyz-coordinates/Optimized structures 1-10ab/Reactants/4a-reactant.xyz
- Optimized xyz-coordinates final/Optimized xyz-coordinates/Optimized structures 1-10ab/Reactants/4b-reactant.xyz
- Optimized xyz-coordinates final/Optimized xyz-coordinates/Optimized structures 1-10ab/Reactants/5a-reactant.xyz
- Optimized xyz-coordinates final/Optimized xyz-coordinates/Optimized structures 1-10ab/Reactants/5b-reactant.xyz
- Optimized xyz-coordinates final/Optimized xyz-coordinates/Optimized structures 1-10ab/Reactants/6a-reactant.xyz
- Optimized xyz-coordinates final/Optimized xyz-coordinates/Optimized structures 1-10ab/Reactants/6b-reactant.xyz
- Optimized xyz-coordinates final/Optimized xyz-coordinates/Optimized structures 1-10ab/Reactants/7a-reactant.xyz
- Optimized xyz-coordinates final/Optimized xyz-coordinates/Optimized structures 1-10ab/Reactants/7b-reactant.xyz
- Optimized xyz-coordinates final/Optimized xyz-coordinates/Optimized structures 1-10ab/Reactants/8a-reactant.xyz
- Optimized xyz-coordinates final/Optimized xyz-coordinates/Optimized structures 1-10ab/Reactants/8b-reactant.xyz
- Optimized xyz-coordinates final/Optimized xyz-coordinates/Optimized structures 1-10ab/Reactants/9a-reactant.xyz
- Optimized xyz-coordinates final/Optimized xyz-coordinates/Optimized structures 1-10ab/Reactants/9b-reactant.xyz
- Optimized xyz-coordinates final/Optimized xyz-coordinates/Transition states/
- Optimized xyz-coordinates final/Optimized xyz-coordinates/Transition states/CO2 activation/
- Optimized xyz-coordinates final/Optimized xyz-coordinates/Transition states/CO2 activation/1a-CO2-ts.xyz
- Optimized xyz-coordinates final/Optimized xyz-coordinates/Transition states/CO2 activation/2a-CO2-ts.xyz
- Optimized xyz-coordinates final/Optimized xyz-coordinates/Transition states/CO2 activation/6a-CO2-ts.xyz
- Optimized xyz-coordinates final/Optimized xyz-coordinates/Transition states/CO2 activation/7a-CO2-ts.xyz
- Optimized xyz-coordinates final/Optimized xyz-coordinates/Transition states/H2 activation/
- Optimized xyz-coordinates final/Optimized xyz-coordinates/Transition states/H2 activation/10a-H-H-add-to-acyclic-ts.xyz
- Optimized xyz-coordinates final/Optimized xyz-coordinates/Transition states/H2 activation/1a-H-H-ts.xyz
- Optimized xyz-coordinates final/Optimized xyz-coordinates/Transition states/H2 activation/1b-H-H-ts.xyz
- Optimized xyz-coordinates final/Optimized xyz-coordinates/Transition states/H2 activation/2a-H-H-ts.xyz
- Optimized xyz-coordinates final/Optimized xyz-coordinates/Transition states/H2 activation/2b-H-H-ts.xyz
- Optimized xyz-coordinates final/Optimized xyz-coordinates/Transition states/H2 activation/3a-H-H-ts.xyz
- Optimized xyz-coordinates final/Optimized xyz-coordinates/Transition states/H2 activation/3b-H-H-ts.xyz
- Optimized xyz-coordinates final/Optimized xyz-coordinates/Transition states/H2 activation/4a-H-H-ts.xyz
- Optimized xyz-coordinates final/Optimized xyz-coordinates/Transition states/H2 activation/5a-H-H-ts.xyz
- Optimized xyz-coordinates final/Optimized xyz-coordinates/Transition states/H2 activation/5b-H-H-ts.xyz
- Optimized xyz-coordinates final/Optimized xyz-coordinates/Transition states/H2 activation/6a-H-H-ts.xyz
- Optimized xyz-coordinates final/Optimized xyz-coordinates/Transition states/H2 activation/6b-H-H-ts.xyz
- Optimized xyz-coordinates final/Optimized xyz-coordinates/Transition states/H2 activation/7a-H-H-ts.xyz
- Optimized xyz-coordinates final/Optimized xyz-coordinates/Transition states/H2 activation/7b-H-H-ts.xyz
- Optimized xyz-coordinates final/Optimized xyz-coordinates/Transition states/H2 activation/8a-H-H-ts.xyz
- Optimized xyz-coordinates final/Optimized xyz-coordinates/Transition states/H2 activation/8b-H-H-ts.xyz
- Optimized xyz-coordinates final/Optimized xyz-coordinates/Transition states/H2 activation/9a-H-H-ts.xyz
- Optimized xyz-coordinates final/Optimized xyz-coordinates/Transition states/H2 activation/9b-H-H-ts.xyz
- Optimized xyz-coordinates final/Optimized xyz-coordinates/Transition states/NH3 activation/
- Optimized xyz-coordinates final/Optimized xyz-coordinates/Transition states/NH3 activation/10a-NH2-H-oa-ts.xyz
- Optimized xyz-coordinates final/Optimized xyz-coordinates/Transition states/NH3 activation/10a-NH2-H-ps-ts.xyz
- Optimized xyz-coordinates final/Optimized xyz-coordinates/Transition states/NH3 activation/10b-NH2-H-oa-ts-acyclic.xyz
- Optimized xyz-coordinates final/Optimized xyz-coordinates/Transition states/NH3 activation/10b-NH2-H-ps-ts-xyz
- Optimized xyz-coordinates final/Optimized xyz-coordinates/Transition states/NH3 activation/1a-H-H-ts.xyz
- Optimized xyz-coordinates final/Optimized xyz-coordinates/Transition states/NH3 activation/1a-NH2-H-oa-ts.xyz
- Optimized xyz-coordinates final/Optimized xyz-coordinates/Transition states/NH3 activation/1a-NH2-H-ps-ts.xyz
- Optimized xyz-coordinates final/Optimized xyz-coordinates/Transition states/NH3 activation/1a-NH3-ts.xyz
- Optimized xyz-coordinates final/Optimized xyz-coordinates/Transition states/NH3 activation/1b-NH2-H-oa-ts.xyz
- Optimized xyz-coordinates final/Optimized xyz-coordinates/Transition states/NH3 activation/1b-NH2-H-ps-ts.xyz
- Optimized xyz-coordinates final/Optimized xyz-coordinates/Transition states/NH3 activation/1b-NH3-ts.xyz
- Optimized xyz-coordinates final/Optimized xyz-coordinates/Transition states/NH3 activation/2a-NH2-H-oa-ts.xyz
- Optimized xyz-coordinates final/Optimized xyz-coordinates/Transition states/NH3 activation/2a-NH2-H-ps-ts.xyz
- Optimized xyz-coordinates final/Optimized xyz-coordinates/Transition states/NH3 activation/2b-NH2-H-oa-ts.xyz
- Optimized xyz-coordinates final/Optimized xyz-coordinates/Transition states/NH3 activation/2b-NH2-H-ps-ts.xyz
- Optimized xyz-coordinates final/Optimized xyz-coordinates/Transition states/NH3 activation/3a-NH2-H-oa-ts.xyz
- Optimized xyz-coordinates final/Optimized xyz-coordinates/Transition states/NH3 activation/3a-NH2-H-ps-ts.xyz
- Optimized xyz-coordinates final/Optimized xyz-coordinates/Transition states/NH3 activation/3b-NH2-H-oa-ts.xyz
- Optimized xyz-coordinates final/Optimized xyz-coordinates/Transition states/NH3 activation/3b-NH2-H-ps-ts.xyz
- Optimized xyz-coordinates final/Optimized xyz-coordinates/Transition states/NH3 activation/4a-NH2-H-oa-ts.xyz
- Optimized xyz-coordinates final/Optimized xyz-coordinates/Transition states/NH3 activation/4a-NH2-H-ps-ts.xyz
- Optimized xyz-coordinates final/Optimized xyz-coordinates/Transition states/NH3 activation/4b-NH2-H-oa-ts.xyz
- Optimized xyz-coordinates final/Optimized xyz-coordinates/Transition states/NH3 activation/5a-NH2-H-ps-ts.xyz
- Optimized xyz-coordinates final/Optimized xyz-coordinates/Transition states/NH3 activation/5b-NH2-H-oa-ts.xyz
- Optimized xyz-coordinates final/Optimized xyz-coordinates/Transition states/NH3 activation/5b-NH2-H-ps-ts.xyz
- Optimized xyz-coordinates final/Optimized xyz-coordinates/Transition states/NH3 activation/6a-NH2-H-oa-ts.xyz
- Optimized xyz-coordinates final/Optimized xyz-coordinates/Transition states/NH3 activation/6a-NH3-ts.xyz
- Optimized xyz-coordinates final/Optimized xyz-coordinates/Transition states/NH3 activation/6b-NH2-H-oa-ts.xyz
- Optimized xyz-coordinates final/Optimized xyz-coordinates/Transition states/NH3 activation/6b-NH2-H-ps-ts.xyz
- Optimized xyz-coordinates final/Optimized xyz-coordinates/Transition states/NH3 activation/6b-NH3-ts.xyz
- Optimized xyz-coordinates final/Optimized xyz-coordinates/Transition states/NH3 activation/7a-NH2-H-oa-ts.xyz
- Optimized xyz-coordinates final/Optimized xyz-coordinates/Transition states/NH3 activation/7a-NH2-H-ps-ts.xyz
- Optimized xyz-coordinates final/Optimized xyz-coordinates/Transition states/NH3 activation/7b-NH2-H-oa-ts.xyz
- Optimized xyz-coordinates final/Optimized xyz-coordinates/Transition states/NH3 activation/7b-NH2-H-ps-ts.xyz
- Optimized xyz-coordinates final/Optimized xyz-coordinates/Transition states/NH3 activation/8a-NH2-H-oa-ts.xyz
- Optimized xyz-coordinates final/Optimized xyz-coordinates/Transition states/NH3 activation/8a-NH2-H-ps-ts.xyz
- Optimized xyz-coordinates final/Optimized xyz-coordinates/Transition states/NH3 activation/8b-NH2-H-oa-ts.xyz
- Optimized xyz-coordinates final/Optimized xyz-coordinates/Transition states/NH3 activation/8b-NH2-H-ps-ts.xyz
- Optimized xyz-coordinates final/Optimized xyz-coordinates/Transition states/NH3 activation/9a-NH2-H-oa-ts.xyz
- Optimized xyz-coordinates final/Optimized xyz-coordinates/Transition states/NH3 activation/9a-NH2-H-ps-ts.xyz
- Optimized xyz-coordinates final/Optimized xyz-coordinates/Transition states/NH3 activation/9b-NH2-H-oa-ts.xyz
- Optimized xyz-coordinates final/Optimized xyz-coordinates/Transition states/NH3 activation/9b-NH2-H-ps-ts.xyz
