# Supplementary material for: Activation of Small Molecules by Heavier Analogs of Cyclic(Alkyl)(Amino)Carbenes (CAACs): A DFT Study
Source: Inorg Chem. 2026 Jul 10;65(29):16713–23. doi: 10.1021/acs.inorgchem.6c01118 (PMC13418173; doi:10.1021/acs.inorgchem.6c01118)
Supplement: Supplementary file 1 [file ic6c01118_si_001.zip › Optimized xyz-coordinates final/Optimized xyz-coordinates/Optimized structures 1-10ab/Ammonia Adducts 1NH3/10a-NH3.xyz]

   66
scf done: -1703.665632
 C    -2.462738     0.034769     0.396810
 C    -3.219434    -1.141276     0.143937
 C    -4.602977    -1.043484    -0.004201
 C    -5.259611     0.178841     0.113447
 C    -4.521841     1.325687     0.372886
 C    -3.129443     1.282736     0.502888
 C    -2.536122    -2.494894     0.140316
 C    -3.247511    -3.555689    -0.689894
 C    -2.371755     2.574471     0.750465
 C    -2.750175     3.675062    -0.242598
 N    -1.067907    -0.059626     0.506065
 C    -0.416635     0.319411     1.657507
 C     0.931872     0.420430     1.743809
 C     1.831685     0.123750     0.575955
Si     2.904404     1.597179     0.114417
 C     4.451642     1.764687     1.187893
 C    -2.556499     3.078257     2.182671
Pb     0.368819    -0.456078    -1.185372
 N    -0.151179     1.990772    -1.952128
 C    -2.322496    -2.969186     1.579291
Si     2.749059    -1.487235     0.946498
 C     3.575312    -1.454065     2.642321
 C     4.063293    -1.875497    -0.357121
 C     1.516095    -2.924407     0.975211
 C     3.489967     1.517358    -1.686267
 C     1.903064     3.199761     0.353218
 H    -1.043301     0.512118     2.538113
 H     1.361898     0.703414     2.711823
 H     4.867437    -1.123427    -0.368761
 H     4.526384    -2.853263    -0.147829
 H     3.632026    -1.923403    -1.370334
 H     1.165469    -3.212336    -0.030582
 H     1.974786    -3.821466     1.421756
 H     0.637353    -2.656773     1.582582
 H     4.071566    -2.418066     2.840177
 H     4.331564    -0.659797     2.723581
 H     2.824919    -1.293385     3.431766
 H     4.164146     2.360083    -1.910496
 H     4.040480     0.586797    -1.891515
 H     2.648927     1.569501    -2.396992
 H     1.887186     3.828153    -0.553281
 H     0.872355     2.968242     0.668401
 H     2.340565     3.815337     1.154409
 H     5.146498     0.921982     1.049404
 H     4.993103     2.691359     0.936068
 H     4.185056     1.810634     2.255731
 H    -5.038076     2.285044     0.466042
 H    -5.187433    -1.945222    -0.197476
 H    -6.345393     0.233322     0.004981
 H    -1.535423    -2.355119    -0.298615
 H    -1.767879    -3.920640     1.604364
 H    -1.754646    -2.226394     2.157826
 H    -3.291254    -3.121975     2.081527
 H    -1.969531     3.994309     2.356644
 H    -3.614963     3.311019     2.381868
 H    -2.237769     2.326816     2.918179
 H    -2.631401    -4.466074    -0.748363
 H    -4.212199    -3.849921    -0.246551
 H    -3.439685    -3.207551    -1.716347
 H    -2.076159     4.540459    -0.139824
 H    -2.708991     3.329711    -1.288208
 H    -3.775114     4.040164    -0.073881
 H    -1.302618     2.347559     0.619948
 H     0.071774     2.234272    -2.915904
 H     0.294884     2.675495    -1.341658
 H    -1.158772     2.089857    -1.829707
