# Supplementary material for: Activation of Small Molecules by Heavier Analogs of Cyclic(Alkyl)(Amino)Carbenes (CAACs): A DFT Study
Source: Inorg Chem. 2026 Jul 10;65(29):16713–23. doi: 10.1021/acs.inorgchem.6c01118 (PMC13418173; doi:10.1021/acs.inorgchem.6c01118)
Supplement: Supplementary file 1 [file ic6c01118_si_001.zip › Optimized xyz-coordinates final/Optimized xyz-coordinates/Optimized structures 1-10ab/Ammonia Adducts 1NH3/10b-NH3.xyz]

   62
scf done: -1348.438619
 C    -1.680065     2.657391     1.237545
 C    -1.970790     1.606689     0.349320
 C    -2.426407     1.973642    -0.933741
 C    -2.594119     3.307360    -1.302859
 C    -2.304218     4.327775    -0.400703
 C    -1.845446     3.990466     0.872638
 C    -1.724220     0.167489     0.745477
 C    -0.803776     0.031491     1.924883
 C     0.535779    -0.115523     1.799011
 N     1.184695    -0.337271     0.605129
 C     2.544168     0.010604     0.476972
 C     2.939420     1.371380     0.478246
 C     4.290986     1.683080     0.312201
 C     5.245741     0.685824     0.140720
 C     4.854535    -0.648675     0.142271
 C     3.515231    -1.006111     0.316873
 C     1.901620     2.474475     0.559612
 C     2.312878     3.640579     1.451858
 C     3.094825    -2.460966     0.314710
 C     2.855906    -2.953080    -1.113736
 C    -2.910390    -0.739267     0.792701
 C    -2.855609    -1.915300     1.574863
 C    -3.908518    -2.827861     1.611436
 C    -5.072291    -2.595964     0.880848
 C    -5.165460    -1.420345     0.135727
 C    -4.113296    -0.510429     0.094343
Pb    -0.292203    -0.488477    -1.095215
 N    -0.562946    -2.877684    -0.306510
 C     1.531233     2.960781    -0.842998
 C     4.062685    -3.379015     1.054281
 H    -1.221382     0.116172     2.935187
 H     1.174230    -0.079845     2.694274
 H     4.602582     2.730477     0.305751
 H     5.609279    -1.428688     0.016110
 H     6.297842     0.949305     0.007830
 H     0.992469     2.044305     1.000156
 H     2.131255    -2.486484     0.849422
 H     0.686575     3.666426    -0.804157
 H     2.386334     3.460459    -1.326812
 H     1.237404     2.123257    -1.496223
 H     1.477151     4.350882     1.550522
 H     2.589565     3.295694     2.459698
 H     3.168076     4.200556     1.040633
 H     3.649794    -4.397636     1.127129
 H     5.030809    -3.461200     0.535521
 H     4.258317    -3.015505     2.074019
 H     2.476272    -3.988813    -1.126722
 H     2.136043    -2.312972    -1.648206
 H     3.793258    -2.933277    -1.692181
 H    -4.239137     0.408078    -0.478948
 H    -6.080546    -1.199541    -0.420440
 H    -5.901447    -3.306186     0.909543
 H    -3.821969    -3.721861     2.235534
 H    -1.966584    -2.087081     2.188268
 H    -2.648573     1.198921    -1.674107
 H    -2.943557     3.546651    -2.310381
 H    -2.427628     5.374337    -0.688242
 H    -1.611789     4.776892     1.595253
 H    -1.306252     2.412056     2.232650
 H     0.153215    -2.979471     0.413552
 H    -1.477451    -2.955357     0.151363
 H    -0.458180    -3.639673    -0.973682
