# Supplementary material for: Activation of Small Molecules by Heavier Analogs of Cyclic(Alkyl)(Amino)Carbenes (CAACs): A DFT Study
Source: Inorg Chem. 2026 Jul 10;65(29):16713–23. doi: 10.1021/acs.inorgchem.6c01118 (PMC13418173; doi:10.1021/acs.inorgchem.6c01118)
Supplement: Supplementary file 1 [file ic6c01118_si_001.zip › Optimized xyz-coordinates final/Optimized xyz-coordinates/Optimized structures 1-10ab/Ammonia Adducts 1NH3/1a-NH3.xyz]

   68
scf done: -1549.903743
 C     0.301889     0.260893     0.491068
 N    -0.703785    -0.019106    -0.465763
 C    -0.241248    -0.577569    -1.723989
 C     1.205599    -0.103506    -1.770683
 C     1.632235    -0.011239    -0.272264
 C    -2.073804     0.124010    -0.152853
 C    -2.634082     1.409654     0.045540
 C    -3.989297     1.520297     0.359971
 C    -4.806168     0.398510     0.463802
 C    -4.256879    -0.861459     0.271295
 C    -2.896399    -1.022567    -0.015650
 C    -1.796727     2.657835    -0.094193
 C    -2.363441     3.619623    -1.136210
 C    -2.344795    -2.428295    -0.161707
 C    -2.824075    -3.090059    -1.453660
Si     2.589439    -1.618913     0.109526
 C     1.628909    -3.161343    -0.436009
Si     2.662866     1.571618     0.020543
 C     1.685147     3.121523    -0.409119
 N     0.092206    -0.899936     1.687130
 C    -1.602637     3.335554     1.260456
 C    -2.654799    -3.305240     1.051536
 C     4.224415    -1.698877    -0.826961
 C     3.016186    -1.896803     1.940987
 C     4.205380     1.652893    -1.080917
 C     3.212829     1.723571     1.818741
 H    -0.843742    -0.183367    -2.558816
 H    -0.293481    -1.683163    -1.786551
 H     1.246748     0.886761    -2.255038
 H     1.837806    -0.770075    -2.381440
 H     4.016244     1.018261     2.080565
 H     3.593916     2.740495     2.004525
 H     2.355539     1.561287     2.490774
 H     0.899980     3.299347     0.335426
 H     2.373088     3.982572    -0.406779
 H     1.217216     3.074414    -1.404468
 H     4.610199     2.677734    -1.056471
 H     5.009521     0.973770    -0.766475
 H     3.962410     1.423027    -2.131104
 H     2.222590    -2.417198     2.500628
 H     3.906031    -2.544919     1.991811
 H     3.261557    -0.966932     2.474053
 H     0.648275    -3.290212     0.049623
 H     1.456851    -3.167468    -1.523178
 H     2.230903    -4.052151    -0.192126
 H     5.004886    -1.097741    -0.339065
 H     4.571234    -2.744909    -0.841613
 H     4.137683    -1.357586    -1.869083
 H    -4.894565    -1.745285     0.358549
 H    -4.419508     2.514341     0.508909
 H    -5.868409     0.508163     0.695320
 H    -0.810293     2.323533    -0.434993
 H    -1.676067     4.467414    -1.286280
 H    -2.504143     3.119920    -2.106968
 H    -3.337300     4.036128    -0.831533
 H    -2.367971    -4.084523    -1.583315
 H    -3.918234    -3.219081    -1.445737
 H    -2.569644    -2.478473    -2.331624
 H    -0.989973     4.245866     1.160024
 H    -2.565556     3.631294     1.708407
 H    -1.086058     2.648736     1.947228
 H    -2.164898    -4.287549     0.956690
 H    -2.309746    -2.842246     1.990100
 H    -3.734969    -3.487213     1.160379
 H    -1.252095    -2.339351    -0.227754
 H     0.163383    -1.918153     1.509031
 H    -0.860422    -0.707110     2.000648
 H     0.720360    -0.657385     2.452076
