# Supplementary material for: Activation of Small Molecules by Heavier Analogs of Cyclic(Alkyl)(Amino)Carbenes (CAACs): A DFT Study
Source: Inorg Chem. 2026 Jul 10;65(29):16713–23. doi: 10.1021/acs.inorgchem.6c01118 (PMC13418173; doi:10.1021/acs.inorgchem.6c01118)
Supplement: Supplementary file 1 [file ic6c01118_si_001.zip › Optimized xyz-coordinates final/Optimized xyz-coordinates/Optimized structures 1-10ab/Ammonia Adducts 1NH3/1b-NH3.xyz]

   64
scf done: -1194.693505
 C    -3.310769     0.579951    -0.089077
 C    -2.201057    -0.290279     0.018482
 C    -2.369773    -1.681567    -0.184433
 C    -3.638998    -2.163270    -0.509145
 C    -4.735821    -1.311322    -0.614301
 C    -4.568485     0.050181    -0.397569
 N    -0.936866     0.252665     0.341014
 C     0.178219     0.067673    -0.527641
 C     1.443988     0.180371     0.377494
 C     0.851086     0.108670     1.817371
 C    -0.592974     0.581597     1.710151
 C     2.165439     1.497261     0.116338
 C     2.424111    -0.980987     0.193229
 C    -1.225117    -2.651770     0.013486
 C    -1.010321    -3.547004    -1.202367
 C    -3.155938     2.071141     0.135547
 C    -3.694689     2.896163    -1.031879
 C    -1.411818    -3.465316     1.293565
 C    -3.788757     2.503167     1.458467
 N     0.124654     1.256872    -1.520727
 H    -1.253037     0.046998     2.412504
 H    -0.699938     1.661996     1.946778
 H     0.860708    -0.943413     2.136532
 H     1.447383     0.677073     2.546662
 H    -5.430811     0.718229    -0.474329
 H    -3.777782    -3.237243    -0.660709
 H    -5.722594    -1.712866    -0.857761
 H    -0.315928    -2.046270     0.115057
 H    -0.539172    -4.114281     1.470345
 H    -1.528930    -2.807859     2.169118
 H    -2.305821    -4.108367     1.241699
 H    -3.622800     3.575989     1.647662
 H    -4.876672     2.327319     1.451077
 H    -3.368980     1.936918     2.303144
 H    -0.120559    -4.180559    -1.060507
 H    -1.867964    -4.214405    -1.386710
 H    -0.853934    -2.936357    -2.104563
 H    -3.496596     3.968852    -0.877574
 H    -3.231106     2.596766    -1.985432
 H    -4.783317     2.777723    -1.148851
 H    -2.073386     2.261975     0.208769
 H     0.115634     2.222230    -1.122941
 H    -0.733000     1.125276    -2.057985
 H     0.913385     1.206181    -2.170403
 C     1.749651     2.702071     0.706882
 C     2.322442     3.922107     0.346511
 C     3.324101     3.975307    -0.620910
 C     3.748375     2.789882    -1.219606
 C     3.178631     1.571070    -0.855172
 H     0.970180     2.693378     1.471475
 H     1.982956     4.839635     0.834078
 H     3.773220     4.930653    -0.901577
 H     4.540445     2.810011    -1.972683
 H     3.535273     0.648084    -1.319165
 C     3.517381    -1.107068     1.061592
 C     4.419846    -2.158003     0.927227
 C     4.248530    -3.103903    -0.085383
 C     3.170609    -2.981975    -0.958620
 C     2.267141    -1.926808    -0.819496
 H     3.668175    -0.364350     1.850270
 H     5.264410    -2.240603     1.616226
 H     4.955783    -3.930267    -0.191610
 H     3.027394    -3.714987    -1.757274
 H     1.402652    -1.804251    -1.477795
