# Supplementary material for: Activation of Small Molecules by Heavier Analogs of Cyclic(Alkyl)(Amino)Carbenes (CAACs): A DFT Study
Source: Inorg Chem. 2026 Jul 10;65(29):16713–23. doi: 10.1021/acs.inorgchem.6c01118 (PMC13418173; doi:10.1021/acs.inorgchem.6c01118)
Supplement: Supplementary file 1 [file ic6c01118_si_001.zip › Optimized xyz-coordinates final/Optimized xyz-coordinates/Optimized structures 1-10ab/Ammonia Adducts 1NH3/2a-NH3.xyz]

   68
scf done: -1801.272566
 C    -2.829537     1.422503     0.014094
 C    -4.212407     1.546780     0.176453
 C    -5.041625     0.431972     0.207984
 C    -4.486142    -0.835861     0.080782
 C    -3.106652    -1.007106    -0.061682
 C    -2.263505     0.129200    -0.092568
 C    -2.540349    -2.407573    -0.189631
 C    -2.890457    -3.032710    -1.540167
 N    -0.861555    -0.018598    -0.234976
Si     0.312655     0.229655     1.084853
 N     0.168645    -1.825939     1.887569
 C    -1.975947     2.671105    -0.056784
 C    -2.413056     3.596578    -1.191053
 C    -2.970768    -3.317706     0.960548
 C    -0.335136    -0.384358    -1.541626
 C     1.087257     0.156821    -1.614647
 C     1.782222     0.034253    -0.226779
Si     2.885546     1.568882     0.018526
 C     3.961380     1.425869     1.560019
Si     2.764432    -1.568866    -0.098188
 C     3.248007    -1.982913     1.697360
 C     1.811185    -3.037360    -0.839308
 C     4.369761    -1.545520    -1.095074
 C    -1.935325     3.401516     1.284155
 C     1.821993     3.120949     0.201017
 C     3.988377     1.888364    -1.482924
 H    -0.961658     0.051391    -2.340081
 H    -0.339945    -1.480286    -1.707580
 H     1.024977     1.218120    -1.915281
 H     1.650000    -0.344296    -2.423550
 H     4.677981     0.592376     1.501907
 H     4.538723     2.353880     1.699403
 H     3.336932     1.281164     2.455908
 H     1.165624     3.068124     1.083304
 H     2.478230     3.999356     0.314652
 H     1.190668     3.294393    -0.684743
 H     4.481296     2.867464    -1.367512
 H     4.772688     1.130793    -1.615109
 H     3.395817     1.926969    -2.410630
 H     2.851534    -2.959415     2.019996
 H     4.343667    -2.042617     1.787815
 H     2.911239    -1.215314     2.410355
 H     0.786111    -3.189204    -0.466965
 H     1.725873    -2.910203    -1.930216
 H     2.376059    -3.967764    -0.664390
 H     5.116156    -0.865534    -0.657536
 H     4.807225    -2.557381    -1.106731
 H     4.201885    -1.239796    -2.139389
 H    -5.138554    -1.713232     0.099205
 H    -4.650254     2.544407     0.269107
 H    -6.121212     0.550996     0.327731
 H    -0.953277     2.336299    -0.280303
 H    -1.721650     4.449712    -1.279367
 H    -2.427864     3.067187    -2.156042
 H    -3.421520     4.006903    -1.020729
 H    -2.420249    -4.022887    -1.653076
 H    -3.979654    -3.163029    -1.642968
 H    -2.553087    -2.396332    -2.371145
 H    -1.279037     4.284428     1.226062
 H    -2.938246     3.746785     1.584411
 H    -1.548143     2.740046     2.073832
 H    -2.451429    -4.288367     0.910952
 H    -2.765790    -2.864261     1.944196
 H    -4.051672    -3.525107     0.930814
 H    -1.446278    -2.303974    -0.148563
 H     0.420306    -2.636891     1.319641
 H    -0.821255    -1.904191     2.121977
 H     0.695646    -1.873150     2.758796
