# Supplementary material for: Activation of Small Molecules by Heavier Analogs of Cyclic(Alkyl)(Amino)Carbenes (CAACs): A DFT Study
Source: Inorg Chem. 2026 Jul 10;65(29):16713–23. doi: 10.1021/acs.inorgchem.6c01118 (PMC13418173; doi:10.1021/acs.inorgchem.6c01118)
Supplement: Supplementary file 1 [file ic6c01118_si_001.zip › Optimized xyz-coordinates final/Optimized xyz-coordinates/Optimized structures 1-10ab/Ammonia Adducts 1NH3/2b-NH3.xyz]

   64
scf done: -1446.050670
 C     2.221408     2.346394     1.096273
 C     2.416725     1.273919     0.210311
 C     3.290381     1.490319    -0.876423
 C     3.916129     2.716402    -1.074125
 C     3.696094     3.776202    -0.189950
 C     2.848533     3.579313     0.896539
 C     1.668575    -0.022295     0.308773
 C     2.586656    -1.220049     0.102383
 C     3.882575    -1.223152     0.638619
 C     4.699938    -2.347687     0.547799
 C     4.238660    -3.503350    -0.081090
 C     2.951626    -3.519927    -0.614420
 C     2.139222    -2.391207    -0.522209
 C     0.895808    -0.228509     1.632840
 C    -0.510377     0.355568     1.567376
 N    -1.016091     0.079648     0.232219
Si     0.178163     0.018103    -1.087356
 N     0.280887     2.112062    -1.378382
 C    -2.399147    -0.193277     0.079886
 C    -2.845118    -1.533699     0.000007
 C    -4.209385    -1.783169    -0.175298
 C    -5.130820    -0.744647    -0.247571
 C    -4.691498     0.570211    -0.144845
 C    -3.334857     0.862995     0.016766
 C    -1.876388    -2.695043     0.089703
 C    -2.280754    -3.708092     1.158473
 C    -2.884206     2.306795     0.100579
 C    -3.483280     3.028468     1.306032
 C    -1.683871    -3.360505    -1.272975
 C    -3.170982     3.056691    -1.200561
 H    -1.159436    -0.113622     2.326970
 H    -0.510537     1.442943     1.799542
 H     0.796463    -1.313206     1.788024
 H     1.464666     0.153342     2.498844
 H    -5.417368     1.386667    -0.197109
 H    -4.558650    -2.816351    -0.250797
 H    -6.193649    -0.960837    -0.380684
 H    -0.906580    -2.270413     0.387792
 H    -1.505717    -4.483273     1.265081
 H    -2.416350    -3.224383     2.137787
 H    -3.223242    -4.219598     0.905333
 H    -3.098747     4.058346     1.380594
 H    -4.580939     3.088196     1.234963
 H    -3.239367     2.503006     2.241414
 H    -0.944698    -4.175351    -1.209034
 H    -2.628507    -3.791532    -1.642885
 H    -1.329228    -2.631458    -2.017793
 H    -2.749359     4.075118    -1.177059
 H    -2.759023     2.522033    -2.072427
 H    -4.253741     3.153599    -1.377384
 H    -1.794553     2.280197     0.242257
 H     0.410785     2.673175    -0.530516
 H     1.070380     2.329551    -1.989742
 H     4.256180    -0.324845     1.136818
 H     5.705540    -2.320979     0.975494
 H     4.879257    -4.385446    -0.155187
 H     2.574481    -4.416220    -1.113462
 H     1.137650    -2.418994    -0.962025
 H     3.473603     0.668870    -1.574468
 H     4.588566     2.846497    -1.926263
 H     4.188212     4.739057    -0.343672
 H     2.674945     4.390386     1.608702
 H     1.569939     2.222539     1.963140
 H    -0.578711     2.405552    -1.843491
