# Supplementary material for: Activation of Small Molecules by Heavier Analogs of Cyclic(Alkyl)(Amino)Carbenes (CAACs): A DFT Study
Source: Inorg Chem. 2026 Jul 10;65(29):16713–23. doi: 10.1021/acs.inorgchem.6c01118 (PMC13418173; doi:10.1021/acs.inorgchem.6c01118)
Supplement: Supplementary file 1 [file ic6c01118_si_001.zip › Optimized xyz-coordinates final/Optimized xyz-coordinates/Optimized structures 1-10ab/Ammonia Adducts 1NH3/3a-NH3.xyz]

   68
scf done: -3588.482317
 C     2.908873     1.413181    -0.032416
 C     4.294857     1.509878    -0.170241
 C     5.109637     0.382306    -0.124061
 C     4.533447    -0.869278     0.042794
 C     3.147424    -1.015205     0.160966
 C     2.320734     0.132881     0.142919
 C     2.558396    -2.404918     0.301857
 C     2.848381    -3.005522     1.677505
 N     0.920765     0.023755     0.293892
Ge    -0.308366     0.276422    -1.110401
 N    -0.097445    -1.917628    -1.914625
 C     2.052035     2.663913    -0.002653
 C     1.769272     3.075697     1.442772
 C     3.020883    -3.346885    -0.810031
 C     0.371089    -0.390657     1.571854
 C    -1.047985     0.154073     1.663725
 C    -1.789826     0.023396     0.305634
Si    -2.919862     1.535715     0.095554
 C    -4.055934     1.375528    -1.401332
Si    -2.727544    -1.601036     0.158152
 C    -3.216229    -1.984691    -1.642066
 C    -1.740630    -3.062979     0.866209
 C    -4.325216    -1.630268     1.169915
 C     2.622243     3.829232    -0.801646
 C    -1.878115     3.097049    -0.143510
 C    -3.964035     1.845900     1.639007
 H     0.988775     0.002829     2.400066
 H     0.359676    -1.491502     1.698079
 H    -0.975887     1.217664     1.955109
 H    -1.589492    -0.340587     2.491438
 H    -4.761935     0.536302    -1.309443
 H    -4.647198     2.297677    -1.520031
 H    -3.473042     1.231026    -2.324721
 H    -1.325297     3.084563    -1.096167
 H    -2.535281     3.981886    -0.148341
 H    -1.148555     3.230891     0.670315
 H    -4.522447     2.788937     1.521877
 H    -4.690792     1.044910     1.832647
 H    -3.328190     1.948441     2.532474
 H    -2.893322    -2.992605    -1.949780
 H    -4.311118    -1.954970    -1.752824
 H    -2.803993    -1.254989    -2.355022
 H    -0.715894    -3.185053     0.483262
 H    -1.649943    -2.952490     1.958516
 H    -2.288680    -4.001224     0.679559
 H    -5.080220    -0.936497     0.770096
 H    -4.758723    -2.643654     1.147550
 H    -4.145402    -1.365790     2.223730
 H     5.172033    -1.756514     0.071361
 H     4.753004     2.491600    -0.305104
 H     6.193226     0.482627    -0.222523
 H     1.086443     2.403264    -0.463154
 H     1.113963     3.960697     1.480271
 H     1.279611     2.263113     1.997868
 H     2.706591     3.323930     1.966348
 H     2.361730    -3.987422     1.793247
 H     3.931403    -3.146799     1.822911
 H     2.489307    -2.348268     2.482523
 H     1.886289     4.646437    -0.850879
 H     3.533522     4.244498    -0.341856
 H     2.867438     3.530426    -1.832029
 H     2.481016    -4.306421    -0.762455
 H     2.866283    -2.910301    -1.810401
 H     4.095190    -3.574206    -0.730125
 H     1.468528    -2.289143     0.212125
 H    -0.552443    -1.979512    -2.823823
 H    -0.410682    -2.706939    -1.350168
 H     0.906877    -2.016527    -2.059629
