# Supplementary material for: Activation of Small Molecules by Heavier Analogs of Cyclic(Alkyl)(Amino)Carbenes (CAACs): A DFT Study
Source: Inorg Chem. 2026 Jul 10;65(29):16713–23. doi: 10.1021/acs.inorgchem.6c01118 (PMC13418173; doi:10.1021/acs.inorgchem.6c01118)
Supplement: Supplementary file 1 [file ic6c01118_si_001.zip › Optimized xyz-coordinates final/Optimized xyz-coordinates/Optimized structures 1-10ab/Ammonia Adducts 1NH3/3b-NH3.xyz]

   64
scf done: -3233.260746
 C    -2.943475    -1.524966    -0.113556
 C    -2.431689    -0.219653     0.109991
 C    -3.321800     0.877457     0.155256
 C    -4.696783     0.656774     0.025170
 C    -5.199531    -0.620289    -0.180590
 C    -4.321045    -1.697268    -0.260375
 N    -1.041729    -0.036746     0.285072
 C    -0.530999     0.358876     1.584047
 C     0.880635    -0.198597     1.710439
 C     1.708020    -0.027439     0.421424
Ge     0.230454    -0.157080    -1.100013
 N     0.203587     2.073012    -1.477104
 C    -2.811889     2.295479     0.315832
 C    -3.228582     2.906238     1.652886
 C    -2.011661    -2.721333    -0.136917
 C    -1.674945    -3.164389     1.287401
 C     2.368613     1.304040     0.250818
 C     2.132646     2.394906     1.104098
 C     2.680141     3.655053     0.846224
 C     3.489071     3.863422    -0.266684
 C     3.748807     2.787575    -1.120890
 C     3.199269     1.536455    -0.867236
 C     2.662678    -1.197794     0.279994
 C     2.175126    -2.471239    -0.053698
 C     3.014303    -3.579640    -0.120089
 C     4.375213    -3.444866     0.151113
 C     4.876841    -2.192046     0.496718
 C     4.031111    -1.085494     0.562236
 C    -3.231731     3.183549    -0.855766
 C    -2.521790    -3.892901    -0.966911
 H    -1.172378    -0.045621     2.388168
 H    -0.530711     1.460337     1.729828
 H     0.795235    -1.277468     1.905511
 H     1.406759     0.227386     2.583723
 H    -5.384805     1.505580     0.073485
 H    -4.721711    -2.698264    -0.430971
 H    -6.275242    -0.779820    -0.286699
 H    -1.074581    -2.382676    -0.608284
 H    -0.935807    -3.981562     1.284804
 H    -1.261427    -2.333266     1.874900
 H    -2.579644    -3.523247     1.803897
 H    -2.807842     3.917185     1.776044
 H    -4.324705     2.988816     1.727008
 H    -2.885815     2.287128     2.495102
 H    -1.740600    -4.664017    -1.050603
 H    -3.400147    -4.375009    -0.508665
 H    -2.798818    -3.577926    -1.984223
 H    -2.763565     4.178903    -0.785427
 H    -2.954873     2.732927    -1.823004
 H    -4.322021     3.335854    -0.879908
 H    -1.715379     2.233500     0.307721
 H     0.916866     2.318142    -2.163622
 H     0.400486     2.627116    -0.639568
 H    -0.710165     2.338119    -1.843798
 H     1.108776    -2.603441    -0.261619
 H     2.600805    -4.554838    -0.389076
 H     5.038454    -4.311389     0.097241
 H     5.938985    -2.071804     0.725346
 H     4.442394    -0.113856     0.844349
 H     3.408716     0.706960    -1.548469
 H     4.389956     2.926646    -1.995481
 H     3.919407     4.847390    -0.465415
 H     2.474059     4.478901     1.534634
 H     1.512462     2.264552     1.992101
