# Supplementary material for: Activation of Small Molecules by Heavier Analogs of Cyclic(Alkyl)(Amino)Carbenes (CAACs): A DFT Study
Source: Inorg Chem. 2026 Jul 10;65(29):16713–23. doi: 10.1021/acs.inorgchem.6c01118 (PMC13418173; doi:10.1021/acs.inorgchem.6c01118)
Supplement: Supplementary file 1 [file ic6c01118_si_001.zip › Optimized xyz-coordinates final/Optimized xyz-coordinates/Optimized structures 1-10ab/Ammonia Adducts 1NH3/4a-NH3.xyz]

   68
scf done: -1726.308692
 C     4.408710     1.494363     0.031706
 C     5.218018     0.365173     0.118445
 C     4.629769    -0.885129     0.252671
 C     3.239603    -1.026647     0.300422
 C     2.413544     0.122506     0.246342
 C     3.017219     1.400896     0.099685
 C     2.636402    -2.413881     0.389828
 C     3.126621    -3.325422    -0.735891
 N     1.012156     0.018964     0.329649
 C     0.414529    -0.398690     1.583704
 C    -0.993102     0.176029     1.694588
 C    -1.841432     0.018806     0.401225
Si    -2.785845    -1.604234     0.345152
 C    -1.750374    -3.057455     0.999866
 C     2.165128     2.655362     0.086754
 C     2.773434     3.816283    -0.690423
 C     2.874734    -3.055368     1.756210
Sn    -0.312266     0.248444    -1.280480
 C     1.817827     3.072835     1.516343
Si    -2.955265     1.543699     0.259840
 C    -1.904656     3.084442    -0.082319
 C    -3.874027     1.897566     1.872547
 C    -4.217405     1.409775    -1.137216
 C    -4.317546    -1.614536     1.456211
 C    -3.407909    -2.030466    -1.394490
 N    -0.073415    -2.222682    -1.922422
 H     1.024651    -0.035772     2.432710
 H     0.372188    -1.500942     1.698216
 H    -0.883228     1.247531     1.943412
 H    -1.497086    -0.273529     2.571713
 H    -4.988515     0.651844    -0.930851
 H    -4.729929     2.376594    -1.266126
 H    -3.736736     1.155993    -2.095413
 H    -1.448958     3.072519    -1.086266
 H    -2.537776     3.984789    -0.023163
 H    -1.094912     3.201934     0.654879
 H    -4.438964     2.839505     1.780542
 H    -4.584548     1.101218     2.135780
 H    -3.171153     2.013970     2.712314
 H    -3.774877    -3.069524    -1.421194
 H    -4.248839    -1.378980    -1.673352
 H    -2.645941    -1.919029    -2.179964
 H    -0.746103    -3.162693     0.562512
 H    -1.601487    -2.942755     2.085366
 H    -2.295178    -4.003431     0.845468
 H    -5.092355    -0.920436     1.096349
 H    -4.759403    -2.624089     1.482305
 H    -4.065309    -1.332509     2.490607
 H     5.263500    -1.774802     0.310035
 H     4.875732     2.475133    -0.078792
 H     6.305439     0.462959     0.075861
 H     1.216933     2.396670    -0.410680
 H     1.162200     3.958572     1.522730
 H     1.304443     2.261042     2.050514
 H     2.731698     3.321547     2.079453
 H     2.378448    -4.036772     1.827459
 H     3.950991    -3.208433     1.936359
 H     2.490529    -2.418100     2.565761
 H     2.044030     4.636513    -0.775169
 H     3.664564     4.229293    -0.191134
 H     3.065086     3.513431    -1.707513
 H     2.585584    -4.285930    -0.731817
 H     3.001746    -2.854323    -1.725293
 H     4.198280    -3.556931    -0.634999
 H     1.550959    -2.281681     0.268537
 H    -0.310975    -2.358651    -2.904040
 H    -0.606309    -2.898490    -1.375800
 H     0.914692    -2.450567    -1.811033
