# Supplementary material for: Activation of Small Molecules by Heavier Analogs of Cyclic(Alkyl)(Amino)Carbenes (CAACs): A DFT Study
Source: Inorg Chem. 2026 Jul 10;65(29):16713–23. doi: 10.1021/acs.inorgchem.6c01118 (PMC13418173; doi:10.1021/acs.inorgchem.6c01118)
Supplement: Supplementary file 1 [file ic6c01118_si_001.zip › Optimized xyz-coordinates final/Optimized xyz-coordinates/Optimized structures 1-10ab/Ammonia Adducts 1NH3/4b-NH3.xyz]

   64
scf done: -1371.088068
 C    -3.069153    -1.498209     0.035949
 C    -2.514675    -0.201906     0.211925
 C    -3.377978     0.918688     0.249106
 C    -4.760617     0.732075     0.159352
 C    -5.302416    -0.536572     0.002125
 C    -4.454321    -1.638185    -0.070174
 N    -1.119734    -0.052728     0.334040
 C    -0.559862     0.345061     1.610454
 C     0.834928    -0.255529     1.760374
 C     1.759330    -0.062672     0.545719
Sn     0.255161    -0.145784    -1.246059
 N     0.274352     2.329755    -1.383737
 C    -2.820252     2.323484     0.351903
 C    -3.201976     3.000408     1.666861
 C    -2.169853    -2.719092     0.020726
 C    -1.837321    -3.154641     1.448420
 C     2.409583     1.274888     0.429163
 C     2.148470     2.335424     1.315677
 C     2.688347     3.609211     1.112991
 C     3.516927     3.866053     0.025225
 C     3.804254     2.822393    -0.860638
 C     3.260941     1.559332    -0.663504
 C     2.698298    -1.238333     0.408231
 C     2.186608    -2.519576     0.132901
 C     3.011841    -3.635981     0.045691
 C     4.387491    -3.507380     0.235729
 C     4.914442    -2.250678     0.523652
 C     4.082423    -1.135149     0.611900
 C    -3.217993     3.176901    -0.852621
 C    -2.713703    -3.885162    -0.795583
 H    -1.200255    -0.018315     2.435983
 H    -0.517017     1.448990     1.740250
 H     0.708930    -1.337038     1.913583
 H     1.319851     0.120883     2.680916
 H    -5.424696     1.600371     0.200899
 H    -4.885336    -2.632622    -0.202607
 H    -6.384324    -0.670105    -0.072038
 H    -1.222401    -2.408423    -0.448967
 H    -1.122513    -3.993392     1.452702
 H    -1.397259    -2.327395     2.022200
 H    -2.749164    -3.479828     1.974515
 H    -2.743832     3.999477     1.747277
 H    -4.293569     3.126327     1.748117
 H    -2.872701     2.402079     2.529317
 H    -1.954343    -4.678290    -0.875650
 H    -3.602393    -4.338767    -0.328466
 H    -2.989141    -3.572846    -1.814263
 H    -2.728022     4.164306    -0.818032
 H    -2.948742     2.681748    -1.800001
 H    -4.304351     3.354399    -0.885482
 H    -1.727112     2.218187     0.335844
 H     0.988118     2.658563    -2.033557
 H     0.516865     2.722546    -0.470099
 H    -0.627087     2.709695    -1.671343
 H     1.107930    -2.651004    -0.006167
 H     2.575910    -4.613410    -0.175728
 H     5.040630    -4.380152     0.164594
 H     5.988274    -2.133522     0.691561
 H     4.517609    -0.163421     0.853777
 H     3.491301     0.759732    -1.373828
 H     4.460529     2.997734    -1.717399
 H     3.940661     4.860572    -0.130222
 H     2.459671     4.405573     1.826262
 H     1.515011     2.168241     2.187566
