# Supplementary material for: Activation of Small Molecules by Heavier Analogs of Cyclic(Alkyl)(Amino)Carbenes (CAACs): A DFT Study
Source: Inorg Chem. 2026 Jul 10;65(29):16713–23. doi: 10.1021/acs.inorgchem.6c01118 (PMC13418173; doi:10.1021/acs.inorgchem.6c01118)
Supplement: Supplementary file 1 [file ic6c01118_si_001.zip › Optimized xyz-coordinates final/Optimized xyz-coordinates/Optimized structures 1-10ab/Ammonia Adducts 1NH3/5a-NH3.xyz]

   68
scf done: -1704.866962
 C     4.480572     1.470399     0.290895
 C     5.278715     0.332026     0.259548
 C     4.680904    -0.921866     0.324806
 C     3.292936    -1.055778     0.407133
 C     2.474739     0.101651     0.438081
 C     3.089996     1.380216     0.394054
 C     2.670023    -2.435376     0.452967
 C     3.112175    -3.306021    -0.723076
 N     1.075498     0.005580     0.506248
 C     0.465756    -0.354308     1.768520
 C    -0.933517     0.245663     1.868853
 C    -1.832702     0.031720     0.622255
Si    -2.780689    -1.583851     0.657315
 C    -1.724388    -3.018527     1.317167
 C     2.251495     2.640176     0.449863
 C     2.133154     3.289556    -0.928948
 C     2.934313    -3.134769     1.785654
Pb    -0.299362     0.162721    -1.198225
 C     2.751183     3.638749     1.490544
Si    -2.915037     1.561367     0.415969
 C    -1.848627     3.056978    -0.065150
 C    -3.778008     2.039875     2.027626
 C    -4.228843     1.372507    -0.928019
 C    -4.273341    -1.539680     1.821192
 C    -3.464859    -2.071697    -1.043409
 N    -0.150751    -2.448040    -1.760735
 H     1.076506     0.035479     2.605826
 H     0.413801    -1.452340     1.925997
 H    -0.797320     1.327881     2.052856
 H    -1.418338    -0.141153     2.786732
 H    -5.005756     0.644608    -0.647998
 H    -4.727811     2.340575    -1.095427
 H    -3.792943     1.051542    -1.887563
 H    -1.444673     2.984973    -1.089101
 H    -2.456600     3.975559    -0.025806
 H    -0.998209     3.196097     0.621257
 H    -4.344741     2.975442     1.892173
 H    -4.479564     1.264122     2.367178
 H    -3.046747     2.207878     2.833765
 H    -3.845174    -3.105972    -1.015239
 H    -4.305390    -1.421603    -1.326371
 H    -2.722507    -2.005888    -1.852895
 H    -0.736723    -3.125446     0.843748
 H    -1.535980    -2.875359     2.393029
 H    -2.268926    -3.970776     1.206052
 H    -5.052040    -0.849015     1.462255
 H    -4.727000    -2.540886     1.904513
 H    -3.980127    -1.219400     2.833608
 H     5.308429    -1.817697     0.303908
 H     4.951620     2.456252     0.246507
 H     6.365369     0.422016     0.187821
 H     1.244778     2.313068     0.751458
 H     2.055979     4.489350     1.573309
 H     2.837518     3.170504     2.482644
 H     3.739136     4.050464     1.228291
 H     2.419288    -4.108063     1.833536
 H     4.011717    -3.316199     1.929812
 H     2.585070    -2.521652     2.629106
 H     1.467682     4.167426    -0.898595
 H     3.117759     3.621634    -1.296814
 H     1.729681     2.583497    -1.672346
 H     2.563285    -4.262533    -0.738150
 H     2.958153    -2.792664    -1.686903
 H     4.184014    -3.552377    -0.668266
 H     1.584259    -2.273989     0.368869
 H    -0.431550    -2.646291    -2.719995
 H    -0.697462    -3.054094    -1.150275
 H     0.826088    -2.725029    -1.665991
