# Supplementary material for: Activation of Small Molecules by Heavier Analogs of Cyclic(Alkyl)(Amino)Carbenes (CAACs): A DFT Study
Source: Inorg Chem. 2026 Jul 10;65(29):16713–23. doi: 10.1021/acs.inorgchem.6c01118 (PMC13418173; doi:10.1021/acs.inorgchem.6c01118)
Supplement: Supplementary file 1 [file ic6c01118_si_001.zip › Optimized xyz-coordinates final/Optimized xyz-coordinates/Optimized structures 1-10ab/Ammonia Adducts 1NH3/5b-NH3.xyz]

   64
scf done: -1349.642119
 C    -3.264108    -1.460788     0.230868
 C    -2.600615    -0.211208     0.368923
 C    -3.366033     0.980778     0.353097
 C    -4.758757     0.909090     0.257040
 C    -5.406730    -0.313989     0.144070
 C    -4.655667    -1.485944     0.118328
 N    -1.202360    -0.182186     0.500397
 C    -0.633106     0.197486     1.771493
 C     0.803525    -0.310311     1.894337
 C     1.740306    -0.045454     0.705088
Pb     0.214231    -0.308335    -1.167493
 N     0.297059     2.251391    -1.516665
 C    -2.690005     2.335556     0.405794
 C    -2.990622     3.079672     1.705807
 C    -2.467692    -2.751159     0.252792
 C    -2.160620    -3.169409     1.691508
 C     2.292194     1.339002     0.609081
 C     1.782610     2.405574     1.379724
 C     2.245269     3.714320     1.226007
 C     3.245654     4.013347     0.305428
 C     3.789350     2.968584    -0.445734
 C     3.328508     1.665843    -0.294310
 C     2.811564    -1.107978     0.583640
 C     3.307733    -1.563109    -0.649157
 C     4.311824    -2.527341    -0.730175
 C     4.851383    -3.075499     0.429965
 C     4.376294    -2.641235     1.666608
 C     3.377328    -1.674266     1.739295
 C    -3.040165     3.189145    -0.813298
 C    -3.114166    -3.893875    -0.521186
 H    -1.220893    -0.246979     2.598823
 H    -0.676316     1.291824     1.953707
 H     0.739752    -1.403369     2.016822
 H     1.233455     0.081786     2.836702
 H    -5.346622     1.831737     0.259152
 H    -5.169719    -2.443928     0.016288
 H    -6.495797    -0.357182     0.066479
 H    -1.499425    -2.532440    -0.225342
 H    -1.535640    -4.076597     1.715585
 H    -1.627583    -2.372931     2.228639
 H    -3.092559    -3.381061     2.240131
 H    -2.439474     4.032873     1.754732
 H    -4.064910     3.309310     1.792365
 H    -2.710245     2.476315     2.581773
 H    -2.423764    -4.749338    -0.581283
 H    -4.032335    -4.257330    -0.032507
 H    -3.375135    -3.593186    -1.547374
 H    -2.460595     4.127523    -0.818921
 H    -2.844343     2.645508    -1.752031
 H    -4.105658     3.467199    -0.824960
 H    -1.609138     2.137271     0.371996
 H     1.012198     2.526897    -2.188801
 H     0.568493     2.669680    -0.621697
 H    -0.588183     2.666042    -1.805169
 H     2.897804    -1.160609    -1.580371
 H     4.665547    -2.856336    -1.710519
 H     5.633481    -3.836026     0.372073
 H     4.791674    -3.056637     2.588440
 H     3.034631    -1.342640     2.721242
 H     3.788564     0.873896    -0.887641
 H     4.594782     3.169811    -1.157384
 H     3.608255     5.036426     0.185173
 H     1.817664     4.505672     1.847679
 H     1.010645     2.214830     2.124283
