# Supplementary material for: Activation of Small Molecules by Heavier Analogs of Cyclic(Alkyl)(Amino)Carbenes (CAACs): A DFT Study
Source: Inorg Chem. 2026 Jul 10;65(29):16713–23. doi: 10.1021/acs.inorgchem.6c01118 (PMC13418173; doi:10.1021/acs.inorgchem.6c01118)
Supplement: Supplementary file 1 [file ic6c01118_si_001.zip › Optimized xyz-coordinates final/Optimized xyz-coordinates/Optimized structures 1-10ab/Ammonia Adducts 1NH3/6a-NH3.xyz]

   66
scf done: -1548.693020
 C     0.227320    -0.844147     1.516796
 N     0.688184    -0.105706     0.426439
 C    -0.333248    -0.029294    -0.609815
 C    -1.612114    -0.352787     0.189853
 C    -1.097824    -1.073842     1.426827
 C     2.045700     0.115478     0.115292
 C     2.999269    -0.933158     0.202173
 C     4.341537    -0.653713    -0.083597
 C     4.748132     0.604407    -0.501883
 C     3.797367     1.611201    -0.640900
 C     2.453479     1.398333    -0.336110
 C     2.638437    -2.370024     0.549326
 C     3.247852    -2.803243     1.882543
 C     1.478047     2.546732    -0.484655
 C     1.869765     3.745103     0.377158
Si    -3.041469    -1.285654    -0.651162
 C    -4.225166    -1.952626     0.655520
Si    -2.238093     1.395110     0.779938
 C    -3.949541     1.347100     1.589665
 C    -3.960535    -0.225936    -1.908687
 C    -2.512500    -2.865470    -1.578739
 C    -2.304970     2.595501    -0.671111
 C    -1.113478     2.061780     2.140903
 C     1.306495     2.931183    -1.951919
 C     3.030089    -3.337277    -0.569648
 N     0.052646    -1.310110    -1.489224
 H     0.894117    -1.079470     2.347404
 H    -1.698312    -1.555337     2.198589
 H    -2.150052     3.629652    -0.324852
 H    -1.507132     2.333254    -1.381572
 H    -3.270794     2.556540    -1.195981
 H    -1.407156     3.098661     2.372562
 H    -1.228524     1.462871     3.056612
 H    -0.051369     2.054933     1.866219
 H    -4.176987     2.361366     1.957350
 H    -4.758612     1.058408     0.902441
 H    -3.973071     0.670956     2.458537
 H    -4.535757     0.580316    -1.430551
 H    -3.257179     0.243456    -2.614254
 H    -4.665606    -0.846207    -2.484801
 H    -3.423967    -3.462939    -1.744946
 H    -2.071229    -2.702069    -2.575074
 H    -1.828942    -3.493416    -0.983699
 H    -4.602403    -1.183590     1.341003
 H    -5.091373    -2.418657     0.158502
 H    -3.729691    -2.731967     1.256023
 H     5.081348    -1.453869     0.004631
 H     4.109995     2.602002    -0.980842
 H     5.798962     0.799504    -0.728096
 H     0.503565     2.177227    -0.147658
 H     1.093921     4.525091     0.320992
 H     1.984626     3.458453     1.433672
 H     2.819031     4.199403     0.050074
 H     2.938884    -3.827482     2.144569
 H     4.348401    -2.784923     1.840941
 H     2.941362    -2.133513     2.699979
 H     0.576657     3.749713    -2.055155
 H     2.254726     3.266205    -2.403460
 H     0.928769     2.068017    -2.519928
 H     2.696426    -4.360552    -0.334803
 H     2.583133    -3.049182    -1.534875
 H     4.120225    -3.371123    -0.718370
 H     1.546635    -2.434255     0.665147
 H     0.031575    -2.229206    -1.015604
 H     1.008568    -1.135785    -1.808650
 H    -0.549400    -1.355974    -2.309393
