# Supplementary material for: Activation of Small Molecules by Heavier Analogs of Cyclic(Alkyl)(Amino)Carbenes (CAACs): A DFT Study
Source: Inorg Chem. 2026 Jul 10;65(29):16713–23. doi: 10.1021/acs.inorgchem.6c01118 (PMC13418173; doi:10.1021/acs.inorgchem.6c01118)
Supplement: Supplementary file 1 [file ic6c01118_si_001.zip › Optimized xyz-coordinates final/Optimized xyz-coordinates/Optimized structures 1-10ab/Ammonia Adducts 1NH3/6b-NH3.xyz]

   62
scf done: -1193.477854
 C    -3.161152    -0.969601    -1.323948
 C    -2.426644    -1.292780    -0.171836
 C    -2.525910    -2.594246     0.333169
 C    -3.329802    -3.548879    -0.292907
 C    -4.044398    -3.219228    -1.442024
 C    -3.956249    -1.923646    -1.954776
 C    -1.468716    -0.273426     0.426654
 C    -0.206687    -0.108939    -0.483030
 N     0.868713    -0.009708     0.485460
 C     0.452767    -0.442706     1.732531
 C    -0.870034    -0.686473     1.767261
 C     2.207382     0.184712     0.086585
 C     2.584570     1.432063    -0.468236
 C     3.897248     1.601797    -0.909112
 C     4.840890     0.585747    -0.788175
 C     4.469851    -0.627670    -0.225445
 C     3.157565    -0.859228     0.203992
 C     1.601831     2.577867    -0.565279
 C     2.135795     3.850555     0.089144
 C     2.812033    -2.226440     0.770532
 C     3.100081    -3.349455    -0.226906
 C    -2.211564     1.060271     0.593351
 C    -1.976973     2.137622    -0.261632
 C    -2.674466     3.336630    -0.107207
 C    -3.623976     3.471629     0.902342
 C    -3.876041     2.393981     1.753535
 C    -3.175796     1.201324     1.599122
 C     3.526169    -2.479261     2.098587
 C     1.186523     2.819771    -2.015131
 N     0.046385    -1.484397    -1.151455
 H    -1.430969    -0.970615     2.656180
 H     1.163480    -0.485020     2.560680
 H     4.193106     2.561933    -1.339534
 H     5.213088    -1.423537    -0.127644
 H     5.867159     0.743432    -1.128364
 H     0.704521     2.269118    -0.012717
 H     1.732974    -2.243513     0.985353
 H     0.445823     3.633177    -2.077433
 H     2.049548     3.104087    -2.639720
 H     0.732368     1.907396    -2.429323
 H     1.355834     4.627999     0.095654
 H     2.439751     3.667679     1.130932
 H     3.005761     4.262227    -0.447678
 H     3.228438    -3.448586     2.528611
 H     4.619595    -2.491790     1.965960
 H     3.293878    -1.693380     2.832564
 H     2.781368    -4.323195     0.177446
 H     2.577469    -3.193343    -1.184514
 H     4.173932    -3.423134    -0.457486
 H    -3.105916     0.048147    -1.717088
 H    -4.519709    -1.651325    -2.850915
 H    -4.674454    -3.964691    -1.932996
 H    -3.399270    -4.556518     0.125056
 H    -1.960292    -2.856978     1.231072
 H    -1.234157     1.995294    -1.049379
 H    -2.472138     4.171431    -0.784017
 H    -4.170046     4.410142     1.026452
 H    -4.625691     2.484931     2.543890
 H    -3.387002     0.362502     2.267395
 H    -0.697800    -1.653986    -1.832756
 H     0.935133    -1.408488    -1.650612
 H     0.092736    -2.314604    -0.530069
