# Supplementary material for: Activation of Small Molecules by Heavier Analogs of Cyclic(Alkyl)(Amino)Carbenes (CAACs): A DFT Study
Source: Inorg Chem. 2026 Jul 10;65(29):16713–23. doi: 10.1021/acs.inorgchem.6c01118 (PMC13418173; doi:10.1021/acs.inorgchem.6c01118)
Supplement: Supplementary file 1 [file ic6c01118_si_001.zip › Optimized xyz-coordinates final/Optimized xyz-coordinates/Optimized structures 1-10ab/Ammonia Adducts 1NH3/7a-NH3.xyz]

   66
scf done: -1800.065256
 C     2.921526     1.245404     0.230326
 C     4.299524     1.180651     0.447557
 C     5.004321    -0.007388     0.296365
 C     4.320276    -1.158503    -0.072623
 C     2.936437    -1.153948    -0.275848
 C     2.223109     0.065608    -0.129010
 C     2.263042    -2.463566    -0.656565
 C     2.577734    -3.593045     0.326421
 N     0.819820     0.111403    -0.297083
Si    -0.370604     0.390538     1.076034
 N     0.087291    -1.597279     1.817689
 C     2.223766     2.585306     0.337491
 C     2.752513     3.569497    -0.705355
 C     2.630922    -2.886936    -2.079787
 C     0.216803    -0.354759    -1.459706
 C    -1.125299    -0.489242    -1.452547
 C    -1.815310    -0.057297    -0.182292
Si    -2.654006     1.617340    -0.587569
 C    -3.781049     2.192801     0.811569
Si    -3.028300    -1.360122     0.462122
 C    -4.656966    -1.407613    -0.490505
 C    -3.449918    -1.099304     2.285606
 C    -2.264231    -3.093490     0.261406
 C     2.297326     3.160053     1.749798
 C    -1.348506     2.950895    -0.867369
 C    -3.643535     1.516925    -2.191244
 H    -1.666025    -0.817779    -2.344636
 H     0.851098    -0.549419    -2.329382
 H    -5.279034    -2.234248    -0.110163
 H    -5.234051    -0.477244    -0.382392
 H    -4.488894    -1.581459    -1.564912
 H    -4.092153    -1.919148     2.646425
 H    -2.555705    -1.061802     2.927249
 H    -3.991554    -0.154719     2.439367
 H    -1.867582    -3.501275     1.205435
 H    -3.026179    -3.808104    -0.086857
 H    -1.460451    -3.082428    -0.493757
 H    -4.140863     3.213530     0.604746
 H    -4.664540     1.548071     0.935973
 H    -3.232326     2.215312     1.766431
 H    -0.867267     3.260711     0.073134
 H    -0.567979     2.596700    -1.558509
 H    -1.818571     3.842273    -1.313801
 H    -4.446827     0.768034    -2.163563
 H    -4.103116     2.498256    -2.393084
 H    -2.981165     1.279712    -3.038016
 H     4.873847    -2.093034    -0.196541
 H     4.835101     2.092306     0.725654
 H     6.083952    -0.035624     0.461178
 H     1.175428    -2.298199    -0.643916
 H     1.164880     2.410953     0.108873
 H     1.992893    -4.493745     0.081027
 H     3.641013    -3.876154     0.294666
 H     2.352125    -3.316757     1.368233
 H     2.099073    -3.807840    -2.366976
 H     2.378978    -2.105579    -2.811185
 H     3.711972    -3.080668    -2.165249
 H     2.179218     4.509489    -0.673144
 H     3.812086     3.818711    -0.532649
 H     2.668318     3.154509    -1.721209
 H     1.748166     4.113279     1.807748
 H     1.845279     2.467108     2.475091
 H     3.337604     3.355345     2.057510
 H    -0.133521    -2.369874     1.187555
 H     1.100703    -1.570929     1.944654
 H    -0.337883    -1.788019     2.724398
