# Supplementary material for: Activation of Small Molecules by Heavier Analogs of Cyclic(Alkyl)(Amino)Carbenes (CAACs): A DFT Study
Source: Inorg Chem. 2026 Jul 10;65(29):16713–23. doi: 10.1021/acs.inorgchem.6c01118 (PMC13418173; doi:10.1021/acs.inorgchem.6c01118)
Supplement: Supplementary file 1 [file ic6c01118_si_001.zip › Optimized xyz-coordinates final/Optimized xyz-coordinates/Optimized structures 1-10ab/Ammonia Adducts 1NH3/7b-NH3.xyz]

   62
scf done: -1444.837243
 C    -3.370293    -1.086280    -1.250381
 C    -2.623489    -1.152928    -0.057163
 C    -2.662567    -2.354123     0.666027
 C    -3.403908    -3.448066     0.214537
 C    -4.127893    -3.368484    -0.972499
 C    -4.108193    -2.176654    -1.701530
 C    -1.718248    -0.016362     0.330829
Si    -0.299391     0.107470    -1.111948
 N    -0.216036    -1.960924    -1.305467
 C    -2.427895     1.326123     0.437434
 C    -3.817083     1.448822     0.557328
 C    -4.418492     2.699972     0.700659
 C    -3.644702     3.857113     0.729329
 C    -2.257452     3.749975     0.623293
 C    -1.662055     2.501451     0.482774
 C    -0.908604    -0.243528     1.588312
 C     0.429138    -0.147166     1.468613
 N     0.972687     0.079932     0.210326
 C     2.372025     0.068753     0.000010
 C     3.138440    -1.085588     0.282329
 C     4.519570    -1.054502     0.057930
 C     5.138944     0.073139    -0.461238
 C     4.377272     1.202461    -0.748851
 C     3.001896     1.229473    -0.515931
 C     2.516107    -2.366527     0.808821
 C     2.779049    -3.550553    -0.123165
 C     2.207738     2.504829    -0.719771
 C     2.785086     3.438291    -1.776018
 C     2.983055    -2.682590     2.229853
 C     2.037916     3.225610     0.619493
 H     1.117533    -0.196342     2.319274
 H    -1.390430    -0.338280     2.565237
 H     5.118774    -1.940856     0.283531
 H     4.870354     2.090341    -1.148606
 H     6.216544     0.076553    -0.641284
 H     1.205666     2.210843    -1.074409
 H     1.406353     4.121484     0.507840
 H     1.572096     2.571493     1.371074
 H     3.016169     3.545589     1.012808
 H     2.490669    -3.590042     2.613805
 H     4.070976    -2.851636     2.262804
 H     2.757149    -1.855030     2.918214
 H     2.091107     4.272712    -1.958570
 H     3.744482     3.880305    -1.462343
 H     2.945401     2.916611    -2.731570
 H     2.228559    -4.444861     0.210022
 H     2.485235    -3.331276    -1.162285
 H     3.847804    -3.813521    -0.149177
 H     1.428779    -2.211298     0.860043
 H    -0.978617    -2.283641    -1.905104
 H    -0.314461    -2.449621    -0.410984
 H    -0.573187     2.430986     0.422994
 H    -1.632452     4.646319     0.651420
 H    -4.117241     4.836188     0.838156
 H    -5.505540     2.766171     0.795073
 H    -4.441467     0.553116     0.544781
 H    -3.358363    -0.159855    -1.831488
 H    -4.673990    -2.096540    -2.633415
 H    -4.707947    -4.223795    -1.326503
 H    -3.417281    -4.369741     0.802347
 H    -2.091864    -2.427694     1.595023
 H     0.671915    -2.228293    -1.731593
