# Supplementary material for: Activation of Small Molecules by Heavier Analogs of Cyclic(Alkyl)(Amino)Carbenes (CAACs): A DFT Study
Source: Inorg Chem. 2026 Jul 10;65(29):16713–23. doi: 10.1021/acs.inorgchem.6c01118 (PMC13418173; doi:10.1021/acs.inorgchem.6c01118)
Supplement: Supplementary file 1 [file ic6c01118_si_001.zip › Optimized xyz-coordinates final/Optimized xyz-coordinates/Optimized structures 1-10ab/Ammonia Adducts 1NH3/8a-NH3.xyz]

   66
scf done: -3587.277728
 C     2.277247     0.051294     0.165497
 C     3.007790     1.207906    -0.215791
 C     4.375049     1.095251    -0.466520
 C     5.040647    -0.119332    -0.324575
 C     4.329860    -1.242537     0.072548
 C     2.950866    -1.189234     0.310007
 C     2.329088     2.563473    -0.237826
 C     2.968307     3.569279    -1.186366
 C     2.240542    -2.462775     0.740379
 C     2.536137    -3.650329    -0.177823
 N     0.884056     0.156795     0.350537
 C     0.264523    -0.259656     1.515907
 C    -1.078832    -0.394525     1.528312
 C    -1.817100    -0.055716     0.260790
Si    -2.938677    -1.463967    -0.311934
 C    -4.555815    -1.562447     0.657677
 C     2.583245    -2.825797     2.186813
Ge    -0.367340     0.432593    -1.106434
 N     0.197954    -1.667857    -1.851641
 C     2.252558     3.115886     1.186882
Si    -2.723632     1.593134     0.578080
 C    -3.690902     1.546800     2.196949
 C    -3.897902     2.035603    -0.832117
 C    -1.461269     2.986068     0.751466
 C    -3.386262    -1.317329    -2.142643
 C    -2.051784    -3.127792    -0.038662
 H     0.892030    -0.427393     2.397206
 H    -1.596542    -0.687514     2.446691
 H    -4.741378     1.332509    -0.911548
 H    -4.317587     3.041023    -0.667154
 H    -3.368981     2.047527    -1.798377
 H    -0.985282     3.243655    -0.208151
 H    -1.951311     3.896002     1.134158
 H    -0.671237     2.701420     1.462755
 H    -4.185747     2.518781     2.355857
 H    -4.465202     0.766978     2.213024
 H    -3.012452     1.374510     3.046643
 H    -4.010625    -2.172074    -2.449760
 H    -3.952024    -0.396896    -2.348012
 H    -2.495387    -1.302412    -2.789874
 H    -1.761936    -3.615096    -0.984421
 H    -1.158430    -2.992922     0.593596
 H    -2.711132    -3.836921     0.485396
 H    -5.190145    -0.677021     0.500541
 H    -5.129442    -2.447480     0.337276
 H    -4.367290    -1.657689     1.738624
 H     4.855164    -2.193497     0.193495
 H     4.939678     1.981495    -0.762088
 H     6.113961    -0.185224    -0.517561
 H     1.296145     2.407059    -0.584114
 H     1.699413     4.067910     1.211577
 H     1.742890     2.408285     1.856932
 H     3.263526     3.293722     1.587863
 H     2.024578    -3.717792     2.512001
 H     3.658317    -3.042917     2.290969
 H     2.345902    -2.004389     2.877578
 H     2.351767     4.479527    -1.239686
 H     3.970776     3.880406    -0.851024
 H     3.060968     3.162652    -2.204923
 H     1.912541    -4.514978     0.099327
 H     2.343503    -3.421601    -1.237391
 H     3.586659    -3.971123    -0.104951
 H     1.158227    -2.267710     0.704440
 H    -0.089815    -1.845043    -2.812493
 H    -0.115313    -2.443690    -1.268485
 H     1.218389    -1.640513    -1.823773
