# Supplementary material for: Activation of Small Molecules by Heavier Analogs of Cyclic(Alkyl)(Amino)Carbenes (CAACs): A DFT Study
Source: Inorg Chem. 2026 Jul 10;65(29):16713–23. doi: 10.1021/acs.inorgchem.6c01118 (PMC13418173; doi:10.1021/acs.inorgchem.6c01118)
Supplement: Supplementary file 1 [file ic6c01118_si_001.zip › Optimized xyz-coordinates final/Optimized xyz-coordinates/Optimized structures 1-10ab/Ammonia Adducts 1NH3/8b-NH3.xyz]

   62
scf done: -3232.050399
 C    -3.403172    -1.096519    -1.107353
 C    -2.637551    -1.149396     0.075331
 C    -2.665760    -2.345879     0.808452
 C    -3.412193    -3.444314     0.377583
 C    -4.155040    -3.376603    -0.798456
 C    -4.147273    -2.190820    -1.537579
 C    -1.730524    -0.013068     0.448094
Ge    -0.320300     0.129275    -1.109656
 N    -0.245077    -2.073157    -1.243121
 C    -2.410959     1.340373     0.548346
 C    -3.800735     1.507188     0.586883
 C    -4.369911     2.775517     0.710118
 C    -3.564734     3.907902     0.797761
 C    -2.177453     3.757501     0.773863
 C    -1.613448     2.492468     0.655576
 C    -0.871722    -0.247898     1.666716
 C     0.467222    -0.165055     1.528040
 N     1.025111     0.071406     0.285584
 C     2.419995     0.046577     0.079917
 C     3.177658    -1.117909     0.347024
 C     4.559577    -1.094853     0.127984
 C     5.190764     0.034681    -0.372979
 C     4.439029     1.173889    -0.648137
 C     3.063297     1.208366    -0.419359
 C     2.539888    -2.401483     0.846270
 C     2.803541    -3.571191    -0.103409
 C     2.280933     2.493970    -0.606364
 C     2.863798     3.434668    -1.653301
 C     2.987435    -2.745666     2.266862
 C     2.120379     3.200475     0.741618
 H     1.151232    -0.236467     2.381931
 H    -1.325081    -0.346127     2.657439
 H     5.150404    -1.989656     0.342426
 H     4.940959     2.063169    -1.033770
 H     6.269005     0.031645    -0.549028
 H     1.273295     2.217049    -0.956604
 H     1.493476     4.101209     0.643316
 H     1.654856     2.539108     1.486941
 H     3.102315     3.509440     1.134339
 H     2.485473    -3.657068     2.628596
 H     4.074009    -2.921443     2.309909
 H     2.757529    -1.929307     2.967164
 H     2.178002     4.278353    -1.824146
 H     3.828046     3.863207    -1.336257
 H     3.018305     2.923115    -2.615314
 H     2.233781    -4.463719     0.201112
 H     2.534180    -3.325060    -1.143206
 H     3.868639    -3.849922    -0.114330
 H     1.453799    -2.236177     0.885442
 H    -1.020442    -2.418650    -1.810562
 H    -0.348152    -2.488526    -0.314759
 H    -0.525536     2.386582     0.665942
 H    -1.527548     4.633021     0.851483
 H    -4.012633     4.900053     0.890624
 H    -5.458101     2.874348     0.743373
 H    -4.451856     0.632744     0.530604
 H    -3.401507    -0.177694    -1.700741
 H    -4.726401    -2.118926    -2.461946
 H    -4.739221    -4.235611    -1.136272
 H    -3.414308    -4.360975     0.973383
 H    -2.080015    -2.411719     1.728349
 H     0.634610    -2.388066    -1.650693
