# Supplementary material for: Activation of Small Molecules by Heavier Analogs of Cyclic(Alkyl)(Amino)Carbenes (CAACs): A DFT Study
Source: Inorg Chem. 2026 Jul 10;65(29):16713–23. doi: 10.1021/acs.inorgchem.6c01118 (PMC13418173; doi:10.1021/acs.inorgchem.6c01118)
Supplement: Supplementary file 1 [file ic6c01118_si_001.zip › Optimized xyz-coordinates final/Optimized xyz-coordinates/Optimized structures 1-10ab/Ammonia Adducts 1NH3/9a-NH3.xyz]

   66
scf done: -1725.106277
 C    -2.374708    -0.012152     0.259515
 C    -3.135361    -1.169280    -0.063085
 C    -4.510446    -1.047891    -0.260294
 C    -5.157943     0.177015    -0.119960
 C    -4.419147     1.301293     0.219306
 C    -3.032355     1.238401     0.400355
 C    -2.469602    -2.531903    -0.082537
 C    -3.186818    -3.570419    -0.935058
 C    -2.287139     2.513250     0.759834
 C    -2.615098     3.678559    -0.175855
 N    -0.981603    -0.130972     0.392549
 C    -0.327120     0.279377     1.535598
 C     1.020093     0.399136     1.579806
 C     1.859086     0.076326     0.371484
Si     2.938855     1.527538    -0.156205
 C     4.516152     1.697250     0.869870
 C    -2.548794     2.924309     2.210234
Sn     0.381065    -0.511503    -1.232880
 N    -0.241081     1.775496    -1.931897
 C    -2.277997    -3.030341     1.351368
Si     2.790782    -1.533037     0.751034
 C     3.675642    -1.454721     2.415307
 C     4.052140    -1.955836    -0.590834
 C     1.556273    -2.961745     0.868187
 C     3.459485     1.399792    -1.971651
 C     1.968328     3.151481     0.072472
 H    -0.943258     0.470264     2.422388
 H     1.488880     0.694839     2.524886
 H     4.861870    -1.211913    -0.647412
 H     4.513637    -2.933815    -0.379199
 H     3.579158    -2.019206    -1.584124
 H     1.148453    -3.257465    -0.112898
 H     2.040138    -3.853072     1.299448
 H     0.714200    -2.685221     1.521573
 H     4.182374    -2.413310     2.613017
 H     4.431506    -0.657422     2.455737
 H     2.953354    -1.283416     3.228301
 H     4.118961     2.240545    -2.242010
 H     4.006719     0.466809    -2.173073
 H     2.592840     1.427060    -2.652401
 H     1.777974     3.668674    -0.882956
 H     1.013137     2.960787     0.589666
 H     2.532151     3.858390     0.700609
 H     5.193619     0.839975     0.736198
 H     5.063696     2.607163     0.574293
 H     4.281980     1.779386     1.943039
 H    -4.929179     2.261002     0.337817
 H    -5.096602    -1.934162    -0.510374
 H    -6.237732     0.249839    -0.269207
 H    -1.464236    -2.401927    -0.514519
 H    -1.730794    -3.986135     1.367513
 H    -1.711195    -2.301883     1.948684
 H    -3.254095    -3.183828     1.839024
 H    -1.965953     3.820303     2.477068
 H    -3.614999     3.155491     2.364235
 H    -2.280960     2.122546     2.912501
 H    -2.582277    -4.488022    -0.998439
 H    -4.160840    -3.856977    -0.507122
 H    -3.359928    -3.206403    -1.959304
 H    -1.961957     4.539629     0.037317
 H    -2.491188     3.415228    -1.237964
 H    -3.654137     4.020635    -0.052111
 H    -1.211067     2.299494     0.673198
 H    -0.045328     2.016254    -2.902437
 H     0.157250     2.500011    -1.333863
 H    -1.253528     1.788897    -1.799652
