# Supplementary material for: Activation of Small Molecules by Heavier Analogs of Cyclic(Alkyl)(Amino)Carbenes (CAACs): A DFT Study
Source: Inorg Chem. 2026 Jul 10;65(29):16713–23. doi: 10.1021/acs.inorgchem.6c01118 (PMC13418173; doi:10.1021/acs.inorgchem.6c01118)
Supplement: Supplementary file 1 [file ic6c01118_si_001.zip › Optimized xyz-coordinates final/Optimized xyz-coordinates/Optimized structures 1-10ab/Ammonia Adducts 1NH3/9b-NH3.xyz]

   62
scf done: -1369.878118
 C    -3.039717    -1.906701     1.413348
 C    -2.956735    -0.797889     0.545739
 C    -4.059444    -0.584516    -0.304358
 C    -5.151557    -1.446947    -0.314180
 C    -5.195306    -2.558446     0.527435
 C    -4.130513    -2.774961     1.399067
 C    -1.726192     0.063381     0.539228
Sn    -0.294342    -0.632037    -1.145775
 N    -0.558890    -2.820257    -0.177646
 C    -0.860373    -0.095740     1.762041
 C     0.484393    -0.207244     1.656478
 N     1.127681    -0.381569     0.448824
 C     2.490749    -0.031809     0.327346
 C     2.877895     1.329666     0.363635
 C     4.229390     1.649832     0.213857
 C     5.187910     0.659779     0.022738
 C     4.802271    -0.675534    -0.010311
 C     3.463263    -1.042213     0.149938
 C     1.833517     2.424578     0.464918
 C     1.430455     2.898279    -0.932728
 C     3.052268    -2.499625     0.115406
 C     4.014048    -3.421368     0.858930
 C    -1.954874     1.525583     0.189054
 C    -2.284290     1.946302    -1.113077
 C    -2.460603     3.293067    -1.428475
 C    -2.302391     4.269350    -0.448927
 C    -1.965586     3.877281     0.846700
 C    -1.793547     2.531143     1.156927
 C     2.843406    -2.970300    -1.325103
 C     2.254196     3.599258     1.341145
 H    -1.305278    -0.020247     2.760489
 H     1.122597    -0.177047     2.550809
 H     4.537734     2.697712     0.235536
 H     5.560532    -1.449410    -0.151759
 H     6.239706     0.930098    -0.098421
 H     0.936151     1.989959     0.925647
 H     2.079427    -2.545123     0.629102
 H     0.589977     3.607456    -0.879200
 H     2.276295     3.390019    -1.440373
 H     1.115122     2.055346    -1.568032
 H     1.410920     4.297078     1.460925
 H     2.565591     3.263725     2.342129
 H     3.087799     4.170796     0.902461
 H     3.608409    -4.444349     0.908024
 H     4.992340    -3.487702     0.357440
 H     4.187691    -3.072520     1.887780
 H     2.484934    -4.013490    -1.361623
 H     2.120340    -2.333755    -1.860532
 H     3.788068    -2.925339    -1.890103
 H    -4.072604     0.282781    -0.964452
 H    -5.985661    -1.241724    -0.990403
 H    -6.054102    -3.233172     0.516342
 H    -4.153049    -3.619692     2.093238
 H    -2.231509    -2.072615     2.130053
 H    -2.392824     1.207643    -1.912708
 H    -2.709910     3.577311    -2.453805
 H    -2.432216     5.326182    -0.693124
 H    -1.834759     4.629571     1.629000
 H    -1.516652     2.245395     2.172655
 H    -0.247573    -2.671055     0.784919
 H    -1.535657    -3.118938    -0.135321
 H     0.007900    -3.555482    -0.596828
