# Supplementary material for: Activation of Small Molecules by Heavier Analogs of Cyclic(Alkyl)(Amino)Carbenes (CAACs): A DFT Study
Source: Inorg Chem. 2026 Jul 10;65(29):16713–23. doi: 10.1021/acs.inorgchem.6c01118 (PMC13418173; doi:10.1021/acs.inorgchem.6c01118)
Supplement: Supplementary file 1 [file ic6c01118_si_001.zip › Optimized xyz-coordinates final/Optimized xyz-coordinates/Optimized structures 1-10ab/CO2 Products/1a-CO2-product.xyz]

   67
scf done: -1681.790640
 C     2.081130    -0.017450    -0.243476
 C     2.723140    -1.258395    -0.086554
 C     4.077349    -1.250652     0.258159
 C     4.768242    -0.058073     0.431477
 C     4.113743     1.155096     0.257276
 C     2.760516     1.203398    -0.085962
 C     2.009379    -2.576589    -0.284437
 C     1.983388    -3.396735     1.004429
 C     2.083656     2.541544    -0.276917
 C     2.076624     3.353320     1.017360
 N     0.691797     0.002311    -0.618180
 C     0.297690     0.063360    -2.027088
 C    -1.233680     0.001686    -1.988316
 C    -1.623411     0.012577    -0.474622
Si    -2.589774     1.652008    -0.029162
 C    -4.137501     1.721627    -1.102292
 C     2.702132     3.318519    -1.439037
 C    -0.327692    -0.012604     0.207502
 O     0.036657     1.080177     2.205885
 C    -0.118961    -0.043415     1.715415
 O    -0.176352    -1.180618     2.196666
 C     2.606944    -3.362532    -1.451661
Si    -2.662955    -1.587711    -0.047754
 C    -4.060541    -1.728431    -1.306780
 C    -3.379294    -1.610797     1.679297
 C    -1.545861    -3.078228    -0.264235
 C    -3.062696     1.831764     1.770108
 C    -1.483599     3.101701    -0.481407
 H     0.759119    -0.777906    -2.566844
 H     0.690695     0.993988    -2.466899
 H    -1.592144    -0.908789    -2.490697
 H    -1.676617     0.845122    -2.538058
 H    -4.223764    -0.919455     1.805690
 H    -3.750370    -2.630504     1.873031
 H    -2.598597    -1.388858     2.421556
 H    -0.784816    -3.067782     0.528960
 H    -2.146352    -3.996003    -0.159358
 H    -1.052693    -3.115763    -1.247937
 H    -4.507451    -2.729692    -1.192387
 H    -4.858889    -0.991269    -1.147772
 H    -3.719358    -1.642369    -2.349611
 H    -3.445808     2.856162     1.909905
 H    -3.846139     1.133323     2.090609
 H    -2.176824     1.705341     2.410273
 H    -0.673732     3.180417     0.257977
 H    -1.047168     3.035896    -1.489871
 H    -2.073988     4.030873    -0.435952
 H    -4.941220     1.086619    -0.702681
 H    -4.507949     2.759594    -1.099281
 H    -3.962736     1.434555    -2.150178
 H     4.660657     2.090488     0.396051
 H     4.596065    -2.202054     0.396188
 H     5.825675    -0.074064     0.705814
 H     0.966359    -2.351771    -0.539818
 H     2.027474    -4.281519    -1.631589
 H     2.610404    -2.771960    -2.381393
 H     3.647094    -3.661669    -1.247070
 H     2.146941     4.253292    -1.614090
 H     3.749418     3.589366    -1.231500
 H     2.691948     2.733773    -2.372464
 H     1.424008    -4.332480     0.847987
 H     3.000777    -3.667923     1.328374
 H     1.491549    -2.828983     1.807258
 H     1.538528     4.302934     0.867597
 H     1.573585     2.786806     1.813690
 H     3.099863     3.600496     1.342069
 H     1.035449     2.344784    -0.533341
