# Supplementary material for: Activation of Small Molecules by Heavier Analogs of Cyclic(Alkyl)(Amino)Carbenes (CAACs): A DFT Study
Source: Inorg Chem. 2026 Jul 10;65(29):16713–23. doi: 10.1021/acs.inorgchem.6c01118 (PMC13418173; doi:10.1021/acs.inorgchem.6c01118)
Supplement: Supplementary file 1 [file ic6c01118_si_001.zip › Optimized xyz-coordinates final/Optimized xyz-coordinates/Optimized structures 1-10ab/CO2 Products/2a-CO2-product.xyz]

   67
scf done: -1933.075307
 C    -5.032070     0.095318     0.052722
 C    -4.369633    -1.126564     0.060321
 C    -2.988186    -1.198894    -0.139050
 C    -2.276051    -0.001141    -0.351960
 C    -2.936526     1.246044    -0.365935
 C    -4.317751     1.269892    -0.156520
 C    -2.289410    -2.541945    -0.101771
 C    -2.829372    -3.493145    -1.168347
 N    -0.867621    -0.039077    -0.546285
Si     0.347662     0.071704     0.643290
 C     0.092291     0.481927     2.405030
 O     0.183947    -0.859549     2.120223
 C    -2.173700     2.541323    -0.554881
 C    -2.783573     3.428575    -1.637510
 C    -2.343265    -3.161046     1.294588
 C    -0.316697    -0.275632    -1.875670
 C     1.153913     0.174610    -1.866607
 C     1.828156     0.000956    -0.464140
Si     2.905437     1.543246    -0.105874
 C     4.062280     1.885872    -1.551306
Si     2.733710    -1.678402    -0.303107
 C     4.324983    -1.650092    -1.311036
 C     3.129927    -2.124456     1.477096
 C     1.633166    -3.041778    -0.999056
 C    -2.039152     3.288694     0.773352
 C     3.891175     1.355363     1.481604
 C     1.772920     3.042372     0.078930
 O    -0.076682     1.028759     3.445830
 H    -0.886378     0.299740    -2.624310
 H    -0.409831    -1.341965    -2.154134
 H     1.178816     1.237821    -2.160154
 H     1.715227    -0.361030    -2.649659
 H     4.680345     0.593541     1.395062
 H     4.377549     2.313893     1.723101
 H     3.244346     1.088122     2.332126
 H     1.136523     2.972504     0.975189
 H     2.387348     3.951630     0.180758
 H     1.117926     3.187435    -0.794665
 H     4.583683     2.841025    -1.377939
 H     4.824158     1.104235    -1.677644
 H     3.510697     1.979363    -2.499618
 H     3.622281    -3.110374     1.491778
 H     3.807848    -1.405553     1.957573
 H     2.215378    -2.187370     2.085315
 H     0.695697    -3.136888    -0.429289
 H     1.379929    -2.885782    -2.058789
 H     2.161484    -4.005832    -0.923282
 H     5.087490    -1.003193    -0.851179
 H     4.741540    -2.668904    -1.362036
 H     4.159447    -1.303955    -2.343063
 H    -4.935060    -2.045965     0.232588
 H    -4.843677     2.227723    -0.152910
 H    -6.111862     0.133581     0.215522
 H    -1.159501     2.269243    -0.883303
 H    -2.152344     4.314640    -1.808272
 H    -2.882267     2.888970    -2.591762
 H    -3.783994     3.792011    -1.354418
 H    -2.251935    -4.430905    -1.178350
 H    -3.882727    -3.755812    -0.981270
 H    -2.771882    -3.044848    -2.172103
 H    -1.431326     4.198878     0.649801
 H    -3.027516     3.591506     1.154738
 H    -1.565158     2.664991     1.545935
 H    -1.808178    -4.124004     1.310153
 H    -1.872310    -2.499788     2.036153
 H    -3.381690    -3.350764     1.609684
 H    -1.230731    -2.357237    -0.331204
