# Supplementary material for: Activation of Small Molecules by Heavier Analogs of Cyclic(Alkyl)(Amino)Carbenes (CAACs): A DFT Study
Source: Inorg Chem. 2026 Jul 10;65(29):16713–23. doi: 10.1021/acs.inorgchem.6c01118 (PMC13418173; doi:10.1021/acs.inorgchem.6c01118)
Supplement: Supplementary file 1 [file ic6c01118_si_001.zip › Optimized xyz-coordinates final/Optimized xyz-coordinates/Optimized structures 1-10ab/CO2 Products/6a-CO2-product.xyz]

   65
scf done: -1680.578845
 C     4.145336    -1.106050     0.123643
 C     2.787176    -1.171373    -0.195681
 C     2.081398     0.040588    -0.280831
 C     2.690623     1.288417    -0.070222
 C     4.051191     1.296034     0.250402
 C     4.773110     0.113463     0.348289
 C     2.127239    -2.516060    -0.406279
 C     2.790000    -3.303963    -1.534815
 N     0.681146    -0.004239    -0.616620
 C     0.199943    -0.123296    -1.928771
 C    -1.148878    -0.177926    -1.893132
 C    -1.588851    -0.071832    -0.479726
Si    -2.555512    -1.691828     0.088744
 C    -4.178973    -1.766737    -0.855600
 C     1.941419     2.595298    -0.199654
 C     1.920034     3.370234     1.116698
 C    -0.330818     0.029982     0.248773
 O    -0.438546     1.256523     2.208744
 C    -0.133526     0.144665     1.755751
 O     0.262393    -0.898413     2.286353
 C     2.495832     3.434699    -1.350904
 C     2.083137    -3.304321     0.902924
Si    -2.700129     1.540567    -0.259182
 C    -3.658140     1.528551     1.344017
 C    -1.597693     3.047312    -0.312811
 C    -3.857960     1.619242    -1.742444
 C    -2.853438    -1.768994     1.930045
 C    -1.492721    -3.157847    -0.392951
 H    -1.805308    -0.281280    -2.755077
 H     0.904660    -0.158594    -2.757043
 H    -4.635691    -2.750873    -0.661382
 H    -4.894925    -1.000518    -0.524358
 H    -4.043418    -1.673556    -1.943779
 H    -3.309264    -2.750924     2.140743
 H    -1.897729    -1.708127     2.472792
 H    -3.528674    -0.992424     2.308967
 H    -2.071467    -4.084488    -0.249607
 H    -1.157147    -3.122731    -1.439843
 H    -0.613582    -3.208132     0.265162
 H    -4.131311     2.517339     1.458787
 H    -4.452363     0.769710     1.379108
 H    -2.959787     1.383789     2.182130
 H    -0.940628     3.039299     0.568688
 H    -0.995259     3.091595    -1.232535
 H    -2.228638     3.950169    -0.278666
 H    -4.497528     0.735165    -1.864754
 H    -4.518718     2.491352    -1.607126
 H    -3.297386     1.776921    -2.676661
 H     4.717290    -2.032834     0.207819
 H     4.549952     2.251805     0.426277
 H     5.834974     0.141630     0.603887
 H     1.087605    -2.332171    -0.708507
 H     0.900496     2.355517    -0.446114
 H     1.557408    -4.261486     0.756591
 H     3.098688    -3.535206     1.262245
 H     1.559261    -2.720950     1.674238
 H     2.247211    -4.245264    -1.712852
 H     2.801453    -2.732978    -2.476279
 H     3.831731    -3.565898    -1.291418
 H     1.892370     4.346077    -1.484794
 H     3.534048     3.749291    -1.159552
 H     2.486705     2.876064    -2.299712
 H     1.353794     4.306739     0.993266
 H     1.431637     2.780501     1.905713
 H     2.937090     3.637412     1.445015
