# Supplementary material for: Activation of Small Molecules by Heavier Analogs of Cyclic(Alkyl)(Amino)Carbenes (CAACs): A DFT Study
Source: Inorg Chem. 2026 Jul 10;65(29):16713–23. doi: 10.1021/acs.inorgchem.6c01118 (PMC13418173; doi:10.1021/acs.inorgchem.6c01118)
Supplement: Supplementary file 1 [file ic6c01118_si_001.zip › Optimized xyz-coordinates final/Optimized xyz-coordinates/Optimized structures 1-10ab/CO2 Products/7a-CO2-product.xyz]

   65
scf done: -1931.860195
 C    -2.911728     1.237728    -0.313981
 C    -2.263042    -0.012658    -0.369199
 C    -2.980221    -1.219512    -0.247739
 C    -4.362157    -1.149580    -0.051093
 C    -5.015706     0.075308     0.020969
 C    -4.294441     1.256340    -0.111768
 N    -0.847379    -0.055953    -0.526785
Si     0.378445     0.060015     0.689183
 C     0.111419     0.468119     2.452897
 O    -0.066707     1.007953     3.494170
 C    -2.285394    -2.564690    -0.293282
 C    -2.913644    -3.505263    -1.319504
 C    -2.144272     2.537390    -0.442309
 C    -2.040897     3.252489     0.906098
 C    -2.232506    -3.199288     1.097058
 C    -2.730682     3.451328    -1.516336
 C    -0.228268    -0.149298    -1.782485
 C     1.119833    -0.138493    -1.803633
 C     1.826105    -0.038241    -0.466104
Si     2.791511    -1.673780    -0.172275
 C     1.546441    -3.077043    -0.037756
Si     2.820597     1.595991    -0.327752
 C     3.350487     1.931745     1.445476
 C     1.690487     3.001440    -0.866904
 C     4.331541     1.548894    -1.446241
 O     0.214242    -0.872008     2.159964
 C     3.903164    -2.028439    -1.648554
 C     3.816516    -1.601365     1.399991
 H     1.677578    -0.206018    -2.739566
 H    -0.876643    -0.219942    -2.658650
 H     4.791350     2.549230    -1.487542
 H     5.093175     0.847843    -1.072622
 H     4.069925     1.256782    -2.474952
 H     3.849007     2.913921     1.485753
 H     2.489696     1.974885     2.131404
 H     4.055650     1.182974     1.831941
 H     2.260338     3.941404    -0.940033
 H     1.229712     2.801115    -1.846039
 H     0.884309     3.163143    -0.133545
 H     4.227692    -2.601736     1.610157
 H     4.663786    -0.904575     1.315077
 H     3.202961    -1.304381     2.264386
 H     0.929130    -2.992521     0.869498
 H     0.883302    -3.094702    -0.916666
 H     2.074117    -4.043416     0.002983
 H     4.668045    -1.254806    -1.804672
 H     4.421821    -2.986724    -1.483394
 H     3.316874    -2.125498    -2.575096
 H    -4.815045     2.215404    -0.055924
 H    -4.935652    -2.073711     0.053918
 H    -6.095959     0.109832     0.181442
 H    -1.124506     2.280449    -0.761933
 H    -1.248671    -2.383745    -0.609179
 H    -1.443377     4.173325     0.812323
 H    -3.037690     3.537576     1.278929
 H    -1.570229     2.619320     1.672859
 H    -2.095631     4.340970    -1.649237
 H    -2.803398     2.935590    -2.485766
 H    -3.738653     3.805348    -1.248296
 H    -2.331607    -4.437287    -1.390452
 H    -3.943545    -3.783299    -1.045082
 H    -2.946548    -3.045977    -2.319219
 H    -1.691900    -4.158412     1.063298
 H    -1.717818    -2.544267     1.815159
 H    -3.246188    -3.396607     1.481349
