# Supplementary material for: Activation of Small Molecules by Heavier Analogs of Cyclic(Alkyl)(Amino)Carbenes (CAACs): A DFT Study
Source: Inorg Chem. 2026 Jul 10;65(29):16713–23. doi: 10.1021/acs.inorgchem.6c01118 (PMC13418173; doi:10.1021/acs.inorgchem.6c01118)
Supplement: Supplementary file 1 [file ic6c01118_si_001.zip › Optimized xyz-coordinates final/Optimized xyz-coordinates/Optimized structures 1-10ab/H-H Products/10a-H-H-acyclic-product.xyz]

   64
scf done: -1648.329428
 C    -3.267290     2.748668    -1.033232
 C    -4.018581     2.947779     0.118627
 C    -3.727040     2.226356     1.273347
 C    -2.676444     1.308405     1.300667
 C    -1.910055     1.146081     0.130056
 C    -2.204850     1.839047    -1.058319
 C    -2.314839     0.539616     2.555278
 C    -1.320304     1.335523     3.403593
 N    -0.852353     0.199975     0.147752
 C     0.354775     0.621963     0.248913
 C     1.500658    -0.264797     0.232049
 C     2.801577     0.123551     0.237870
Si     3.425923     1.919970     0.223163
 C     5.110377     2.018280     1.059854
 C    -1.413225     1.613357    -2.332757
 C    -2.319360     1.281942    -3.517024
 C    -3.528678     0.117139     3.375018
Pb    -1.648132    -2.142407    -0.355078
Si     4.058007    -1.304549     0.118133
 C     3.160614    -2.911034    -0.254247
 C     5.270087    -0.955660    -1.283993
 C     4.976584    -1.486602     1.752866
 C    -0.508054     2.807687    -2.636933
 C     2.326706     3.155507     1.140896
 C     3.576087     2.439721    -1.580086
 H     1.218287    -1.323927     0.184835
 H     0.526559     1.703389     0.341211
 H     4.265457     1.781480    -2.129781
 H     2.596651     2.395032    -2.081169
 H     3.953478     3.472025    -1.657215
 H     5.481085     3.053802     0.993079
 H     5.040259     1.758009     2.127497
 H     5.864343     1.365204     0.597925
 H     2.925536     4.054177     1.361233
 H     1.454295     3.487685     0.557543
 H     1.967475     2.754412     2.101743
 H     5.643952    -2.362418     1.707315
 H     5.588222    -0.607674     1.999893
 H     2.469603    -3.200313     0.552961
 H     2.571754    -2.845861    -1.182523
 H     3.897061    -3.722103    -0.372870
 H     5.856276    -0.037589    -1.130942
 H     5.980208    -1.792967    -1.377155
 H     4.735204    -0.863208    -2.242377
 H    -4.330223     2.379347     2.170525
 H    -3.513932     3.306064    -1.940196
 H    -4.844431     3.662886     0.115611
 H    -1.802244    -0.381417     2.229858
 H    -0.767591     0.736185    -2.174935
 H    -3.218238    -0.540955     4.200658
 H    -4.043976     0.980196     3.825499
 H    -4.256122    -0.430607     2.757630
 H    -1.013505     0.760808     4.291427
 H    -0.412762     1.588626     2.834643
 H    -1.770309     2.281162     3.745853
 H     0.101953     2.620289    -3.534589
 H    -1.100109     3.719553    -2.815497
 H     0.174478     3.020725    -1.799876
 H    -1.715221     1.037741    -4.404289
 H    -2.960222     0.416249    -3.293222
 H    -2.972748     2.127212    -3.784601
 H    -0.346803    -2.157117    -1.698549
 H    -0.381320    -2.798923     0.856345
 H     4.263411    -1.650730     2.575844
