# Supplementary material for: Activation of Small Molecules by Heavier Analogs of Cyclic(Alkyl)(Amino)Carbenes (CAACs): A DFT Study
Source: Inorg Chem. 2026 Jul 10;65(29):16713–23. doi: 10.1021/acs.inorgchem.6c01118 (PMC13418173; doi:10.1021/acs.inorgchem.6c01118)
Supplement: Supplementary file 1 [file ic6c01118_si_001.zip › Optimized xyz-coordinates final/Optimized xyz-coordinates/Optimized structures 1-10ab/H-H Products/10a-H-H-product.xyz]

   64
scf done: -1648.319656
 C    -2.477547     0.076310     0.361685
 C    -3.004655     1.386319     0.411488
 C    -4.387465     1.558443     0.287881
 C    -5.232346     0.473704     0.090997
 C    -4.701985    -0.812277     0.015492
 C    -3.331232    -1.033904     0.152179
 C    -2.107426     2.599303     0.562790
 C    -2.233873     3.546338    -0.630145
 C    -2.748821    -2.433213     0.145645
 C    -2.551782    -2.929615     1.579639
 N    -1.094552    -0.157123     0.485965
 C    -0.408820     0.154971     1.635050
 C     0.941962     0.246936     1.701858
 C     1.848494     0.027570     0.512511
Si     2.698825    -1.663597     0.730693
 C     1.394579    -3.024201     0.758509
 C    -3.551275    -3.434711    -0.675771
Pb     0.349555    -0.160722    -1.167043
Si     2.915239     1.559563     0.151310
 C     4.322693     1.702203     1.396204
 C     3.649413     1.498460    -1.586590
 C     1.831350     3.094092     0.284282
 C    -2.355395     3.328594     1.882417
 C     3.594458    -1.711320     2.387699
 C     3.939303    -2.016601    -0.645877
 H     1.402113     0.477575     2.667166
 H    -1.018255     0.322463     2.531547
 H     4.060187    -2.700295     2.527189
 H     4.385073    -0.951311     2.465421
 H     2.885403    -1.555436     3.215150
 H     4.330764    -3.041322    -0.542119
 H     3.482439    -1.936849    -1.645337
 H     4.797791    -1.328272    -0.607748
 H     1.832057    -3.956957     1.148899
 H     0.559957    -2.737840     1.417182
 H     0.985124    -3.243822    -0.239327
 H     4.287136     2.382128    -1.750819
 H     4.268670     0.604356    -1.749055
 H     2.867619     1.518299    -2.363622
 H     1.048912     3.108887    -0.490779
 H     1.332697     3.133244     1.264831
 H     2.436206     4.007051     0.164936
 H     5.066286     0.901751     1.260983
 H     4.841433     2.666170     1.270919
 H     3.951638     1.651973     2.431674
 H    -5.372856    -1.658805    -0.143771
 H    -4.807602     2.567042     0.332915
 H    -6.309337     0.628160    -0.010284
 H    -1.745644    -2.357656    -0.303298
 H    -1.068768     2.241369     0.585473
 H    -3.009107    -4.390355    -0.743400
 H    -4.530250    -3.652992    -0.219867
 H    -3.729598    -3.071092    -1.699304
 H    -2.068249    -3.919475     1.590376
 H    -1.921263    -2.236810     2.155054
 H    -3.520871    -3.015772     2.096940
 H    -1.660814     4.176099     1.995525
 H    -3.381449     3.726842     1.935958
 H    -2.214779     2.656208     2.741926
 H    -1.518529     4.379258    -0.539614
 H    -2.030102     3.023106    -1.576828
 H    -3.243495     3.981350    -0.700968
 H    -0.023966     1.218997    -2.220501
 H     0.177147    -1.666157    -2.073350
