# Supplementary material for: Activation of Small Molecules by Heavier Analogs of Cyclic(Alkyl)(Amino)Carbenes (CAACs): A DFT Study
Source: Inorg Chem. 2026 Jul 10;65(29):16713–23. doi: 10.1021/acs.inorgchem.6c01118 (PMC13418173; doi:10.1021/acs.inorgchem.6c01118)
Supplement: Supplementary file 1 [file ic6c01118_si_001.zip › Optimized xyz-coordinates final/Optimized xyz-coordinates/Optimized structures 1-10ab/H-H Products/10b-H-H-product.xyz]

   60
scf done: -1293.083200
 C     3.554742    -0.919358     0.242248
 C     2.552861     0.059023     0.436049
 C     2.890623     1.433882     0.457859
 C     4.233344     1.797785     0.327752
 C     5.225578     0.839747     0.148383
 C     4.881249    -0.506861     0.095784
 N     1.211006    -0.346605     0.573500
Pb    -0.255249    -0.566368    -1.050999
 C    -1.748125     0.003872     0.608756
 C    -0.837190    -0.035229     1.809092
 C     0.511541    -0.136325     1.732274
 C     1.826239     2.506511     0.587686
 C     1.883866     3.199654     1.948075
 C     3.199775    -2.390192     0.178243
 C     3.354856    -2.929736    -1.244141
 C    -2.206613     1.394263     0.218522
 C    -1.892873     2.506332     1.008120
 C    -2.276886     3.792204     0.625894
 C    -2.984669     3.995301    -0.555013
 C    -3.303488     2.896971    -1.356225
 C    -2.915475     1.617866    -0.974815
 C    -2.834169    -1.045780     0.704617
 C    -4.198537    -0.739362     0.626489
 C    -5.166216    -1.734868     0.771249
 C    -4.794284    -3.055987     0.998799
 C    -3.437853    -3.373530     1.097154
 C    -2.475814    -2.381061     0.959187
 C     1.884941     3.517514    -0.556105
 C     3.995967    -3.223491     1.180033
 H    -1.312300     0.016051     2.792746
 H     1.111359    -0.088761     2.651105
 H     4.505924     2.856328     0.352866
 H     5.662848    -1.256800    -0.052917
 H     6.269718     1.144033     0.042684
 H     0.848483     2.009495     0.523432
 H     2.136729    -2.462224     0.454307
 H     1.032026     4.211746    -0.494950
 H     2.807860     4.118413    -0.528881
 H     1.841898     3.013888    -1.533721
 H     1.077752     3.945276     2.038903
 H     1.773290     2.476509     2.769804
 H     2.843539     3.722459     2.090214
 H     3.661907    -4.272939     1.163785
 H     5.073763    -3.218470     0.951325
 H     3.870468    -2.841041     2.204082
 H     3.033589    -3.981766    -1.304866
 H     2.753789    -2.350563    -1.962271
 H     4.404045    -2.878168    -1.577495
 H    -4.513844     0.292410     0.464956
 H    -6.223842    -1.466323     0.709906
 H    -5.553314    -3.834033     1.107749
 H    -3.127630    -4.403844     1.287883
 H    -1.417093    -2.635834     1.063967
 H    -3.161478     0.768708    -1.620963
 H    -3.849981     3.040232    -2.291557
 H    -3.280924     5.002435    -0.857006
 H    -2.015377     4.642083     1.261401
 H    -1.326356     2.353707     1.928368
 H    -0.148150    -2.232865    -1.645183
 H     0.134346     0.643434    -2.278056
