# Supplementary material for: Activation of Small Molecules by Heavier Analogs of Cyclic(Alkyl)(Amino)Carbenes (CAACs): A DFT Study
Source: Inorg Chem. 2026 Jul 10;65(29):16713–23. doi: 10.1021/acs.inorgchem.6c01118 (PMC13418173; doi:10.1021/acs.inorgchem.6c01118)
Supplement: Supplementary file 1 [file ic6c01118_si_001.zip › Optimized xyz-coordinates final/Optimized xyz-coordinates/Optimized structures 1-10ab/H-H Products/1a-H-H-product.xyz]

   66
scf done: -1494.747639
 C    -2.909941     1.067479     0.020025
 C    -4.252460     0.903595     0.372081
 C    -4.771004    -0.355426     0.651785
 C    -3.948064    -1.472810     0.568705
 C    -2.602375    -1.352875     0.209967
 C    -2.073657    -0.069735    -0.054679
 C    -1.750467    -2.600806     0.096898
 C    -2.280867    -3.551397    -0.975528
 N    -0.711126     0.120112    -0.400608
 C     0.340645    -0.082014     0.569990
 C     1.665789     0.134515    -0.221416
Si     2.542139     1.707850     0.406607
 C     3.318714     1.454541     2.105438
 C    -2.370591     2.447406    -0.286375
 C    -3.003623     3.026626    -1.550889
 C    -1.591368    -3.306302     1.442924
 C    -0.233428    -0.127243    -1.738884
 C     1.196608     0.396151    -1.684442
Si     2.735712    -1.442915    -0.124806
 C     2.851858    -2.100043     1.639585
 C     1.993910    -2.821502    -1.182514
 C     4.483299    -1.144700    -0.767715
 C    -2.522393     3.396340     0.900298
 C     1.282543     3.105796     0.544749
 C     3.867316     2.296058    -0.800045
 H    -0.854132     0.411080    -2.474342
 H    -0.251384    -1.200660    -2.027285
 H     1.187772     1.473548    -1.921776
 H     1.843137    -0.079137    -2.439893
 H     4.174236     0.762848     2.069221
 H     3.685414     2.416647     2.497421
 H     2.588873     1.055946     2.827682
 H     0.473357     2.879163     1.254349
 H     1.790869     4.017365     0.898319
 H     0.821494     3.339380    -0.427079
 H     4.236389     3.283841    -0.479842
 H     4.729908     1.617858    -0.853867
 H     3.462355     2.410682    -1.817693
 H     3.492257    -2.996879     1.651010
 H     3.286733    -1.368370     2.335373
 H     1.865835    -2.395402     2.030624
 H     1.002420    -3.137630    -0.826089
 H     1.897357    -2.530804    -2.240077
 H     2.655924    -3.701636    -1.139482
 H     5.064545    -0.491162    -0.099734
 H     5.016356    -2.106466    -0.837535
 H     4.480684    -0.690497    -1.770798
 H    -4.361347    -2.462927     0.779739
 H    -4.903085     1.780415     0.430840
 H    -5.821671    -0.467462     0.930939
 H    -1.296533     2.309691    -0.475656
 H    -2.553749     4.000372    -1.802534
 H    -2.864015     2.354277    -2.411100
 H    -4.087506     3.183166    -1.425282
 H    -1.607156    -4.414509    -1.097856
 H    -3.277256    -3.941689    -0.714387
 H    -2.366430    -3.043854    -1.948161
 H    -2.037538     4.362722     0.690000
 H    -3.581535     3.598557     1.128587
 H    -2.062267     2.976325     1.807641
 H    -0.909279    -4.167097     1.355166
 H    -1.185555    -2.624548     2.205864
 H    -2.556959    -3.683064     1.816090
 H    -0.752491    -2.279470    -0.225476
 H     0.210253     0.626244     1.409793
 H     0.309031    -1.088662     1.036587
