# Supplementary material for: Activation of Small Molecules by Heavier Analogs of Cyclic(Alkyl)(Amino)Carbenes (CAACs): A DFT Study
Source: Inorg Chem. 2026 Jul 10;65(29):16713–23. doi: 10.1021/acs.inorgchem.6c01118 (PMC13418173; doi:10.1021/acs.inorgchem.6c01118)
Supplement: Supplementary file 1 [file ic6c01118_si_001.zip › Optimized xyz-coordinates final/Optimized xyz-coordinates/Optimized structures 1-10ab/H-H Products/1b-H-H-product.xyz]

   62
scf done: -1139.525805
 C    -2.928578    -1.400916    -0.086330
 C    -2.132288    -0.238567     0.006029
 C    -2.674580     1.026755    -0.311544
 C    -4.010379     1.105323    -0.715785
 C    -4.798703    -0.036433    -0.809893
 C    -4.258613    -1.279703    -0.497959
 N    -0.785799    -0.323226     0.421566
 C     0.282567    -0.691840    -0.468234
 C     1.540130    -0.316621     0.349340
 C     1.071859    -0.784333     1.746131
 C    -0.407292    -0.406544     1.813746
 C    -1.830277     2.279194    -0.212064
 C    -1.734708     3.011375    -1.548762
 C    -2.359323    -2.766522     0.242856
 C    -2.286076    -3.652683    -1.000770
 C     2.816141    -1.043804    -0.061394
 C     4.059240    -0.399660    -0.027735
 C     5.234687    -1.080569    -0.340793
 C     5.195567    -2.425894    -0.697191
 C     3.967897    -3.084947    -0.726075
 C     2.796339    -2.402975    -0.407094
 C     1.707757     1.200552     0.262039
 C     1.895486     1.789510    -0.997447
 C     2.015240     3.167017    -1.142615
 C     1.951868     3.997696    -0.023043
 C     1.785453     3.428802     1.235390
 C     1.671316     2.044067     1.374641
 C    -2.327904     3.203879     0.897849
 C    -3.131341    -3.449238     1.370870
 H    -0.984744    -1.167677     2.374327
 H    -0.574521     0.558520     2.330812
 H     1.183332    -1.878258     1.785236
 H     1.679739    -0.378049     2.566134
 H    -4.440880     2.079769    -0.962278
 H    -4.883619    -2.173611    -0.575970
 H    -5.841094     0.042422    -1.128919
 H    -1.329619    -2.608254     0.595938
 H    -2.659779    -4.406779     1.642916
 H    -3.165724    -2.816307     2.270526
 H    -4.170863    -3.664377     1.076586
 H    -1.656353     4.070073     1.007214
 H    -3.340187     3.585672     0.685604
 H    -2.366339     2.679579     1.864864
 H    -1.816519    -4.621274    -0.765955
 H    -3.290398    -3.857734    -1.404736
 H    -1.700464    -3.171878    -1.798942
 H    -1.053012     3.871881    -1.465683
 H    -1.345885     2.349367    -2.337377
 H    -2.715608     3.388909    -1.881164
 H    -0.818116     1.949362     0.060013
 H     1.956216     1.151628    -1.882903
 H     2.156211     3.596419    -2.137435
 H     2.037603     5.081226    -0.133202
 H     1.740592     4.064286     2.123185
 H     1.541288     1.629399     2.374740
 H     1.850936    -2.949323    -0.426245
 H     3.918812    -4.142121    -0.998509
 H     6.115385    -2.959398    -0.948055
 H     6.189285    -0.549757    -0.305703
 H     4.109476     0.655390     0.247148
 H     0.290128    -1.769585    -0.732586
 H     0.216396    -0.134459    -1.415552
