# Supplementary material for: Activation of Small Molecules by Heavier Analogs of Cyclic(Alkyl)(Amino)Carbenes (CAACs): A DFT Study
Source: Inorg Chem. 2026 Jul 10;65(29):16713–23. doi: 10.1021/acs.inorgchem.6c01118 (PMC13418173; doi:10.1021/acs.inorgchem.6c01118)
Supplement: Supplementary file 1 [file ic6c01118_si_001.zip › Optimized xyz-coordinates final/Optimized xyz-coordinates/Optimized structures 1-10ab/H-H Products/2a-H-H-product.xyz]

   66
scf done: -1746.034882
 C    -4.291231     1.334521     0.121612
 C    -5.033187     0.172038     0.301163
 C    -4.392904    -1.062080     0.301891
 C    -3.009328    -1.156448     0.126715
 C    -2.261812     0.028106    -0.049455
 C    -2.906456     1.285523    -0.058871
 C    -2.338677    -2.514313     0.122917
 C    -2.527972    -3.246158     1.450292
 N    -0.856303    -0.027643    -0.224095
 C    -0.311335    -0.213330    -1.559070
 C     1.145487     0.264573    -1.543283
 C     1.835681     0.015881    -0.159209
Si     2.776577    -1.639059    -0.164922
 C     1.627856    -3.015624    -0.756995
 C    -2.120474     2.565869    -0.249586
 C    -2.148727     3.430877     1.009765
Si     0.359852    -0.112089     1.017154
Si     2.868500     1.555793     0.271179
 C     1.751027     3.078542     0.343593
 C     4.154808     1.908412    -1.062067
 C     3.728280     1.393967     1.939494
 C     4.246307    -1.597164    -1.347538
 C     3.410708    -2.122284     1.542309
 C    -2.800225    -3.365060    -1.059631
 C    -2.588224     3.346071    -1.476752
 H    -0.897596     0.373307    -2.287949
 H    -0.378161    -1.270520    -1.885189
 H     1.145568     1.343222    -1.773591
 H     1.705214    -0.211227    -2.366444
 H     4.574456     0.692064     1.902548
 H     4.124166     2.375154     2.246613
 H     3.036945     1.052784     2.726288
 H     0.990668     3.005652     1.135048
 H     2.371749     3.964307     0.555579
 H     1.231461     3.264811    -0.609058
 H     4.607602     2.897218    -0.884566
 H     4.964457     1.165421    -1.075925
 H     3.698121     1.928437    -2.064152
 H     3.833038    -3.139039     1.492284
 H     4.202733    -1.450865     1.902762
 H     2.605292    -2.134252     2.292195
 H     0.745760    -3.125263    -0.107568
 H     1.276029    -2.847300    -1.786522
 H     2.170487    -3.974739    -0.744533
 H     5.086667    -1.019859    -0.934064
 H     4.604338    -2.624203    -1.524186
 H     3.984934    -1.161948    -2.324540
 H    -4.979827    -1.973970     0.441606
 H    -4.798580     2.303129     0.122152
 H    -6.115570     0.228340     0.440793
 H    -1.076059     2.267027    -0.418279
 H    -1.952741     4.231075    -1.639527
 H    -2.548284     2.725139    -2.384739
 H    -3.625256     3.700797    -1.362907
 H    -2.249217    -4.318337    -1.092717
 H    -3.874144    -3.602013    -0.990483
 H    -2.636399    -2.842399    -2.014175
 H    -1.519216     4.325832     0.882538
 H    -3.171155     3.769802     1.242923
 H    -1.775330     2.872603     1.881406
 H    -1.975153    -4.198972     1.451327
 H    -2.163219    -2.640017     2.293054
 H    -3.588819    -3.477289     1.637898
 H    -1.261487    -2.333263    -0.000306
 H     0.199877     0.981373     2.027713
 H     0.334174    -1.385075     1.813812
