# Supplementary material for: Activation of Small Molecules by Heavier Analogs of Cyclic(Alkyl)(Amino)Carbenes (CAACs): A DFT Study
Source: Inorg Chem. 2026 Jul 10;65(29):16713–23. doi: 10.1021/acs.inorgchem.6c01118 (PMC13418173; doi:10.1021/acs.inorgchem.6c01118)
Supplement: Supplementary file 1 [file ic6c01118_si_001.zip › Optimized xyz-coordinates final/Optimized xyz-coordinates/Optimized structures 1-10ab/H-H Products/2b-H-H-product.xyz]

   62
scf done: -1390.801881
 C     4.249952    -0.451634     0.066559
 C     3.014518    -1.108597    -0.000575
 C     3.025339    -2.492111    -0.240058
 C     4.218236    -3.187549    -0.413123
 C     5.439000    -2.516746    -0.349770
 C     5.446744    -1.146163    -0.106710
 C     1.703728    -0.374392     0.236320
 C     1.872389     1.138689     0.211213
 C     2.169006     1.786008    -0.999810
 C     2.322144     3.166173    -1.068241
 C     2.182185     3.945022     0.081092
 C     1.908076     3.320713     1.293935
 C     1.760969     1.934293     1.357410
 C     1.020130    -0.882712     1.533109
 C    -0.441606    -0.439125     1.589209
 N    -0.966666    -0.502894     0.234589
Si     0.256461    -0.780848    -0.968333
 C    -2.330140    -0.183501     0.014203
 C    -2.714689     1.160588    -0.190948
 C    -4.065834     1.444661    -0.409050
 C    -5.020109     0.433400    -0.425055
 C    -4.632682    -0.886212    -0.219495
 C    -3.293452    -1.215366     0.006842
 C    -1.699137     2.285017    -0.184252
 C    -1.951709     3.267280     0.958761
 C    -2.888305    -2.661005     0.210295
 C    -3.662713    -3.324742     1.347009
 C    -1.637726     3.002825    -1.531598
 C    -3.014992    -3.452140    -1.091876
 H    -1.011624    -1.100651     2.267711
 H    -0.538373     0.586089     1.994683
 H     1.060176    -1.983514     1.526608
 H     1.577407    -0.569117     2.430570
 H    -4.375572     2.480407    -0.572636
 H    -5.386335    -1.678010    -0.235945
 H    -6.071548     0.674810    -0.599673
 H    -1.823266    -2.652688     0.487162
 H    -3.291137    -4.346213     1.524780
 H    -3.562303    -2.756411     2.284154
 H    -4.737681    -3.402058     1.118461
 H    -1.158352     4.030086     0.990898
 H    -2.916562     3.786835     0.841312
 H    -1.968351     2.752550     1.931651
 H    -2.669007    -4.489373    -0.957585
 H    -4.061259    -3.487774    -1.436065
 H    -2.416303    -2.995241    -1.894347
 H    -0.840030     3.761761    -1.524189
 H    -1.425635     2.296177    -2.347847
 H    -2.587179     3.511170    -1.765569
 H    -0.712470     1.832963    -0.014645
 H     2.287732     1.190037    -1.908169
 H     2.548240     3.637875    -2.027511
 H     2.291742     5.030747     0.029962
 H     1.805735     3.914226     2.205689
 H     1.555674     1.475717     2.325107
 H     2.081677    -3.039911    -0.297902
 H     4.192055    -4.263362    -0.603392
 H     6.376484    -3.060217    -0.488575
 H     6.394517    -0.605169    -0.047705
 H     4.278600     0.622013     0.259929
 H     0.305663    -2.189485    -1.481866
 H     0.097569     0.111820    -2.152882
