# Supplementary material for: Activation of Small Molecules by Heavier Analogs of Cyclic(Alkyl)(Amino)Carbenes (CAACs): A DFT Study
Source: Inorg Chem. 2026 Jul 10;65(29):16713–23. doi: 10.1021/acs.inorgchem.6c01118 (PMC13418173; doi:10.1021/acs.inorgchem.6c01118)
Supplement: Supplementary file 1 [file ic6c01118_si_001.zip › Optimized xyz-coordinates final/Optimized xyz-coordinates/Optimized structures 1-10ab/H-H Products/3a-H-H-product.xyz]

   66
scf done: -3533.215805
 C     2.992996    -1.278973    -0.131687
 C     4.379204    -1.302369     0.043004
 C     5.102062    -0.125505     0.205743
 C     4.439856     1.097144     0.197289
 C     3.053766     1.165192     0.031318
 C     2.323225    -0.033397    -0.130665
 C     2.359857     2.511662     0.022505
 C     2.766013     3.342641    -1.194180
 N     0.919007    -0.010797    -0.294930
Ge    -0.344385     0.105340     1.035219
 C    -1.838271    -0.030662    -0.244137
Si    -2.865792    -1.587539     0.133243
 C    -3.849687    -1.428557     1.732134
 C     2.226764    -2.573662    -0.304653
 C     2.731584    -3.386753    -1.494805
 C     2.581475     3.278594     1.324783
 C     0.345693     0.244853    -1.601223
 C    -1.098906    -0.266609    -1.602764
Si    -2.793548     1.614741    -0.252812
 C    -3.405749     2.103911     1.461468
 C    -1.675205     3.004559    -0.871390
 C    -4.282244     1.542373    -1.409415
 C     2.232809    -3.399346     0.981377
 C    -1.729773    -3.089353     0.296264
 C    -4.048599    -1.974021    -1.284369
 H     0.928799    -0.286878    -2.373966
 H     0.378520     1.319703    -1.874439
 H    -1.064082    -1.346592    -1.826087
 H    -1.652874     0.189566    -2.441250
 H    -4.690903    -0.726624     1.630047
 H    -4.268581    -2.410041     2.006022
 H    -3.222047    -1.088766     2.571191
 H    -1.040924    -3.010643     1.150234
 H    -2.347970    -3.989244     0.446869
 H    -1.125323    -3.255222    -0.608884
 H    -4.514255    -2.958475    -1.115924
 H    -4.854041    -1.232443    -1.378639
 H    -3.517641    -2.020349    -2.248163
 H    -3.898436     3.087714     1.397525
 H    -4.136690     1.391254     1.868578
 H    -2.579768     2.195253     2.183179
 H    -0.776278     3.123288    -0.247003
 H    -1.349476     2.841701    -1.910291
 H    -2.228091     3.957443    -0.841916
 H    -5.099005     0.938347    -0.986220
 H    -4.671901     2.560195    -1.571871
 H    -4.023908     1.122028    -2.393751
 H     5.011771     2.020458     0.324237
 H     4.903495    -2.261933     0.050459
 H     6.186092    -0.161301     0.339400
 H     1.184608    -2.286996    -0.507379
 H     2.106765    -4.281333    -1.646376
 H     2.709613    -2.793798    -2.421861
 H     3.767664    -3.730918    -1.345112
 H     2.199962     4.287077    -1.229507
 H     3.838219     3.595463    -1.166971
 H     2.577796     2.795996    -2.130536
 H     1.615794    -4.304970     0.868040
 H     3.253232    -3.718558     1.249190
 H     1.833288    -2.819049     1.826752
 H     2.008733     4.219592     1.323992
 H     2.261341     2.685639     2.194753
 H     3.642828     3.536886     1.468438
 H     1.282057     2.310456    -0.059069
 H    -0.167046    -1.026482     2.068258
 H    -0.284512     1.446102     1.809922
