# Supplementary material for: Activation of Small Molecules by Heavier Analogs of Cyclic(Alkyl)(Amino)Carbenes (CAACs): A DFT Study
Source: Inorg Chem. 2026 Jul 10;65(29):16713–23. doi: 10.1021/acs.inorgchem.6c01118 (PMC13418173; doi:10.1021/acs.inorgchem.6c01118)
Supplement: Supplementary file 1 [file ic6c01118_si_001.zip › Optimized xyz-coordinates final/Optimized xyz-coordinates/Optimized structures 1-10ab/H-H Products/3b-H-H-product.xyz]

   62
scf done: -3177.984649
 C    -3.380609    -1.117265     0.111515
 C    -2.382747    -0.116800     0.103110
 C    -2.731040     1.235898    -0.120350
 C    -4.073457     1.557637    -0.339726
 C    -5.058135     0.575831    -0.341920
 C    -4.709543    -0.751737    -0.119000
 N    -1.034214    -0.483877     0.322545
Ge     0.242554    -0.740197    -0.975731
 C     1.705149    -0.310032     0.322447
 C     0.986412    -0.788868     1.607421
 C    -0.470171    -0.330425     1.649766
 C    -1.685371     2.332698    -0.131955
 C    -1.622214     3.048661    -1.480272
 C    -3.017144    -2.570280     0.337110
 C    -3.136107    -3.369836    -0.960765
 C     3.003591    -1.072818     0.118176
 C     4.250134    -0.438063     0.192580
 C     5.435789    -1.158819     0.051563
 C     5.405291    -2.533321    -0.165418
 C     4.172770    -3.182075    -0.235610
 C     2.991441    -2.460685    -0.094980
 C     1.899311     1.197002     0.269052
 C     2.226614     1.816801    -0.948323
 C     2.409155     3.191986    -1.038777
 C     2.268476     3.993629     0.094809
 C     1.962947     3.396565     1.313787
 C     1.786077     2.014799     1.399313
 C    -1.895112     3.324485     1.011802
 C    -3.830604    -3.206233     1.462002
 H    -1.026254    -0.941045     2.386321
 H    -0.544811     0.718732     1.997634
 H     1.012078    -1.889925     1.617296
 H     1.534399    -0.470327     2.509081
 H    -4.352304     2.600105    -0.516365
 H    -5.486589    -1.520824    -0.123142
 H    -6.102076     0.846582    -0.518613
 H    -1.957715    -2.579709     0.635256
 H    -3.484264    -4.233319     1.657868
 H    -3.738867    -2.630885     2.395719
 H    -4.901818    -3.264740     1.210843
 H    -1.081288     4.065909     1.031529
 H    -2.847382     3.868808     0.904583
 H    -1.913921     2.812956     1.986273
 H    -2.819215    -4.414407    -0.811333
 H    -4.175676    -3.382140    -1.326627
 H    -2.510282    -2.935142    -1.754980
 H    -0.799100     3.780107    -1.486459
 H    -1.449568     2.336489    -2.301074
 H    -2.557321     3.589624    -1.697858
 H    -0.708378     1.855572     0.025751
 H     2.346483     1.202600    -1.844563
 H     2.658849     3.642007    -2.002584
 H     2.401003     5.075819     0.026495
 H     1.858468     4.008090     2.213290
 H     1.555298     1.577493     2.371020
 H     2.038253    -2.991647    -0.157562
 H     4.128746    -4.260623    -0.405885
 H     6.334084    -3.097139    -0.278969
 H     6.392833    -0.635002     0.115316
 H     4.296475     0.638260     0.366485
 H     0.257491    -2.195058    -1.503052
 H     0.054696     0.223814    -2.160271
