# Supplementary material for: Activation of Small Molecules by Heavier Analogs of Cyclic(Alkyl)(Amino)Carbenes (CAACs): A DFT Study
Source: Inorg Chem. 2026 Jul 10;65(29):16713–23. doi: 10.1021/acs.inorgchem.6c01118 (PMC13418173; doi:10.1021/acs.inorgchem.6c01118)
Supplement: Supplementary file 1 [file ic6c01118_si_001.zip › Optimized xyz-coordinates final/Optimized xyz-coordinates/Optimized structures 1-10ab/H-H Products/4a-H-H-product.xyz]

   66
scf done: -1671.005505
 C     2.425523     0.049627     0.223722
 C     3.127458     1.278803     0.258297
 C     4.518648     1.271457     0.129940
 C     5.220226     0.079118    -0.014237
 C     4.529895    -1.127584    -0.031593
 C     3.137559    -1.164656     0.086257
 C     2.381736     2.588802     0.407647
 C     2.337230     3.348724    -0.918177
 C     2.417291    -2.497438     0.071298
 C     2.687969    -3.284924    -1.209161
 N     1.018138     0.067310     0.328006
 C     0.399650    -0.203172     1.608766
 C    -1.028854     0.350801     1.622140
 C    -1.879023     0.058921     0.344409
Si    -2.812732    -1.591679     0.449600
 C    -4.261186    -1.483031     1.653813
 C     2.744254    -3.322758     1.315655
Sn    -0.345408    -0.113583    -1.187168
Si    -2.951215     1.593542     0.015881
 C    -3.915718     2.068921     1.566275
 C    -4.166495     1.348861    -1.403335
 C    -1.856511     3.074628    -0.410846
 C     2.941555     3.457954     1.530805
 C    -3.481447    -2.143027    -1.225740
 C    -1.671444    -2.963035     1.067536
 H     0.977100     0.296255     2.408355
 H     0.396044    -1.282971     1.866705
 H    -0.942500     1.442155     1.766429
 H    -1.549752    -0.024056     2.521284
 H    -4.958712     0.628080    -1.150152
 H    -4.653902     2.309408    -1.635196
 H    -3.668312     1.000140    -2.321934
 H    -1.407027     2.989360    -1.411587
 H    -2.465170     3.993177    -0.396901
 H    -1.036934     3.211104     0.312106
 H    -4.465043     3.006757     1.384221
 H    -4.645934     1.302282     1.861235
 H    -3.242560     2.241239     2.420479
 H    -4.022291    -3.094862    -1.098018
 H    -4.181637    -1.418813    -1.664954
 H    -2.673706    -2.322263    -1.952160
 H    -0.788225    -3.093194     0.422531
 H    -1.318359    -2.777142     2.093369
 H    -2.221103    -3.918309     1.072339
 H    -5.073250    -0.852912     1.259852
 H    -4.675021    -2.489285     1.828005
 H    -3.955626    -1.073519     2.629275
 H     5.084866    -2.063566    -0.140502
 H     5.064939     2.218433     0.145500
 H     6.308678     0.090495    -0.111127
 H     1.346796     2.319401     0.666376
 H     2.319004     4.355762     1.671665
 H     2.970392     2.909335     2.484523
 H     3.965473     3.802453     1.313817
 H     2.158988    -4.256032     1.332111
 H     3.811579    -3.595237     1.345086
 H     2.519708    -2.761790     2.235287
 H     1.739327     4.269633    -0.825055
 H     3.349770     3.634291    -1.247090
 H     1.890545     2.733914    -1.714008
 H     2.094832    -4.212997    -1.227940
 H     2.427281    -2.696812    -2.102082
 H     3.749049    -3.568453    -1.294876
 H     1.340482    -2.274698     0.097981
 H    -0.132057     1.121842    -2.356315
 H    -0.248941    -1.638645    -1.983843
