# Supplementary material for: Activation of Small Molecules by Heavier Analogs of Cyclic(Alkyl)(Amino)Carbenes (CAACs): A DFT Study
Source: Inorg Chem. 2026 Jul 10;65(29):16713–23. doi: 10.1021/acs.inorgchem.6c01118 (PMC13418173; doi:10.1021/acs.inorgchem.6c01118)
Supplement: Supplementary file 1 [file ic6c01118_si_001.zip › Optimized xyz-coordinates final/Optimized xyz-coordinates/Optimized structures 1-10ab/H-H Products/4b-H-H-product.xyz]

   62
scf done: -1315.774655
 C    -3.498822    -1.021317     0.277872
 C    -2.463846    -0.058274     0.217318
 C    -2.778271     1.302315    -0.019661
 C    -4.115863     1.665737    -0.200528
 C    -5.133260     0.719256    -0.154683
 C    -4.821199    -0.615137     0.081183
 N    -1.126168    -0.478740     0.392197
Sn     0.240128    -0.760377    -1.108792
 C     1.752610    -0.243895     0.412406
 C     0.955785    -0.707599     1.652792
 C    -0.495948    -0.230699     1.673372
 C    -1.702646     2.368495    -0.091059
 C    -1.678234     3.071149    -1.447841
 C    -3.175243    -2.481196     0.518638
 C    -3.272382    -3.278730    -0.782557
 C     3.054791    -1.009027     0.285112
 C     4.297645    -0.368501     0.377822
 C     5.488634    -1.091029     0.303900
 C     5.468578    -2.472660     0.138632
 C     4.239771    -3.127337     0.049761
 C     3.053898    -2.404568     0.121815
 C     1.938022     1.258991     0.334581
 C     2.287405     1.865962    -0.883364
 C     2.470930     3.240006    -0.988075
 C     2.308992     4.054995     0.133105
 C     1.980493     3.472122     1.353143
 C     1.802384     2.091628     1.452648
 C    -1.833768     3.378722     1.048528
 C    -4.033308    -3.103311     1.617092
 H    -1.030995    -0.774120     2.476636
 H    -0.541513     0.841570     1.949995
 H     0.964462    -1.809298     1.671629
 H     1.472858    -0.396418     2.576721
 H    -4.365023     2.714100    -0.387021
 H    -5.623217    -1.357189     0.116749
 H    -6.172606     1.022623    -0.303076
 H    -2.124700    -2.508787     0.845709
 H    -3.703202    -4.132606     1.828785
 H    -3.967798    -2.524870     2.551052
 H    -5.096048    -3.155344     1.330790
 H    -1.001998     4.099651     1.022314
 H    -2.776619     3.944615     0.976265
 H    -1.822017     2.879424     2.029343
 H    -2.984306    -4.330640    -0.625625
 H    -4.300527    -3.265092    -1.179538
 H    -2.613419    -2.859998    -1.558599
 H    -0.831716     3.773747    -1.499503
 H    -1.570576     2.348190    -2.270267
 H    -2.602898     3.643311    -1.625745
 H    -0.732027     1.866790     0.030085
 H     2.422777     1.241254    -1.771142
 H     2.736897     3.678239    -1.952921
 H     2.441005     5.136475     0.054062
 H     1.858134     4.094587     2.242840
 H     1.554731     1.664977     2.424994
 H     2.104096    -2.940820     0.040656
 H     4.203151    -4.211400    -0.083034
 H     6.401648    -3.037458     0.077894
 H     6.441967    -0.562063     0.379923
 H     4.336210     0.713664     0.513300
 H     0.228091    -2.392452    -1.656478
 H    -0.010918     0.308769    -2.424280
