# Supplementary material for: Activation of Small Molecules by Heavier Analogs of Cyclic(Alkyl)(Amino)Carbenes (CAACs): A DFT Study
Source: Inorg Chem. 2026 Jul 10;65(29):16713–23. doi: 10.1021/acs.inorgchem.6c01118 (PMC13418173; doi:10.1021/acs.inorgchem.6c01118)
Supplement: Supplementary file 1 [file ic6c01118_si_001.zip › Optimized xyz-coordinates final/Optimized xyz-coordinates/Optimized structures 1-10ab/H-H Products/5a-H-H-product.xyz]

   66
scf done: -1649.522705
 C     2.489688     0.039864     0.377296
 C     3.250616     1.236178     0.386010
 C     4.638617     1.164368     0.245800
 C     5.285618    -0.059921     0.115715
 C     4.540286    -1.233595     0.118777
 C     3.148575    -1.206359     0.243575
 C     2.565256     2.579892     0.522280
 C     2.500801     3.299316    -0.825279
 C     2.371885    -2.507351     0.229227
 C     2.637044    -3.326147    -1.032700
 N     1.089791     0.137795     0.497245
 C     0.449445    -0.230137     1.735939
 C    -0.970454     0.344337     1.783186
 C    -1.861476     0.084092     0.535642
Si    -2.795438    -1.568556     0.601075
 C    -4.242348    -1.466372     1.807699
 C     2.632845    -3.328950     1.491630
Pb    -0.324798    -0.059345    -1.121333
Si    -2.922689     1.635946     0.249926
 C    -3.821527     2.098705     1.842894
 C    -4.194833     1.415744    -1.122204
 C    -1.824430     3.104698    -0.204635
 C     3.200203     3.461876     1.593860
 C    -3.465854    -2.073430    -1.087955
 C    -1.668888    -2.964077     1.187348
 H     1.017791     0.199933     2.581792
 H     0.420291    -1.325214     1.918616
 H    -0.862552     1.431488     1.943994
 H    -1.477045    -0.040818     2.686669
 H    -4.973822     0.686304    -0.853117
 H    -4.694184     2.379389    -1.312123
 H    -3.733456     1.090291    -2.068063
 H    -1.456090     3.045969    -1.239932
 H    -2.403097     4.037760    -0.111150
 H    -0.947545     3.190236     0.456321
 H    -4.389749     3.030023     1.687111
 H    -4.528408     1.322789     2.169037
 H    -3.111976     2.278120     2.665445
 H    -4.031581    -3.013302    -0.981208
 H    -4.143739    -1.324048    -1.519808
 H    -2.657349    -2.261792    -1.811531
 H    -0.794620    -3.097459     0.531239
 H    -1.302419    -2.799913     2.212069
 H    -2.234041    -3.910322     1.182399
 H    -5.038483    -0.802733     1.436969
 H    -4.680727    -2.467544     1.947801
 H    -3.925681    -1.098674     2.796236
 H     5.051124    -2.195128     0.016136
 H     5.226830     2.085987     0.243731
 H     6.372783    -0.099433     0.012048
 H     1.531419     2.355837     0.825812
 H     2.614799     4.384986     1.730690
 H     3.248904     2.941919     2.562677
 H     4.225455     3.764560     1.326219
 H     2.006882    -4.235560     1.507471
 H     3.686516    -3.646595     1.547699
 H     2.414239    -2.745881     2.398740
 H     1.943810     4.246584    -0.741634
 H     3.511010     3.532457    -1.199939
 H     2.000933     2.678700    -1.584148
 H     1.997305    -4.222761    -1.055360
 H     2.431776    -2.738505    -1.940247
 H     3.683497    -3.665970    -1.085248
 H     1.305237    -2.239664     0.224977
 H    -0.057558     1.239565    -2.283514
 H    -0.154266    -1.629659    -1.934899
