# Supplementary material for: Activation of Small Molecules by Heavier Analogs of Cyclic(Alkyl)(Amino)Carbenes (CAACs): A DFT Study
Source: Inorg Chem. 2026 Jul 10;65(29):16713–23. doi: 10.1021/acs.inorgchem.6c01118 (PMC13418173; doi:10.1021/acs.inorgchem.6c01118)
Supplement: Supplementary file 1 [file ic6c01118_si_001.zip › Optimized xyz-coordinates final/Optimized xyz-coordinates/Optimized structures 1-10ab/H-H Products/5b-H-H-product.xyz]

   62
scf done: -1294.293873
 C    -3.582948    -0.883186     0.440286
 C    -2.513571     0.044519     0.368470
 C    -2.785466     1.403100     0.064987
 C    -4.108358     1.798184    -0.153708
 C    -5.155949     0.886628    -0.090259
 C    -4.887858    -0.446456     0.200712
 N    -1.203570    -0.427427     0.593211
Pb     0.222387    -0.727290    -1.009192
 C     1.744002    -0.120401     0.606087
 C     0.909216    -0.527234     1.832511
 C    -0.537392    -0.035738     1.814782
 C    -1.682369     2.438134    -0.047088
 C    -1.652374     3.104936    -1.421953
 C    -3.306817    -2.341431     0.741201
 C    -3.339645    -3.171677    -0.542802
 C     3.022309    -0.919328     0.499520
 C     4.279314    -0.298601     0.488608
 C     5.453699    -1.049050     0.429971
 C     5.403901    -2.438783     0.382871
 C     4.161248    -3.073620     0.398432
 C     2.991835    -2.324516     0.456781
 C     1.944904     1.370493     0.456090
 C     2.298865     1.921992    -0.786597
 C     2.503081     3.287557    -0.947337
 C     2.358321     4.149350     0.140716
 C     2.023482     3.621681     1.383985
 C     1.823144     2.249745     1.539830
 C    -1.776043     3.484450     1.063686
 C    -4.242011    -2.920452     1.798900
 H    -1.056685    -0.483219     2.685400
 H    -0.561049     1.059709     1.982185
 H     0.904382    -1.626300     1.899626
 H     1.410756    -0.181275     2.752973
 H    -4.321543     2.844910    -0.388112
 H    -5.712193    -1.162821     0.248621
 H    -6.182581     1.215468    -0.269547
 H    -2.277649    -2.375201     1.129852
 H    -3.938894    -3.946421     2.061285
 H    -4.229440    -2.315509     2.718186
 H    -5.284996    -2.971387     1.446856
 H    -0.928626     4.185169     1.008019
 H    -2.707145     4.068178     0.982609
 H    -1.766798     3.014978     2.059076
 H    -3.082045    -4.224235    -0.342302
 H    -4.341236    -3.149794    -1.002708
 H    -2.626314    -2.785673    -1.287068
 H    -0.782931     3.776317    -1.501773
 H    -1.581481     2.358501    -2.227288
 H    -2.558309     3.704925    -1.603241
 H    -0.722082     1.917410     0.076991
 H     2.419659     1.259889    -1.649223
 H     2.771147     3.682335    -1.930148
 H     2.506727     5.224538     0.017641
 H     1.912734     4.281548     2.247820
 H     1.569474     1.866334     2.528509
 H     2.031419    -2.847476     0.457903
 H     4.100923    -4.164001     0.359681
 H     6.324005    -3.025475     0.333869
 H     6.417940    -0.534692     0.424972
 H     4.342659     0.789705     0.533167
 H     0.180798    -2.433481    -1.492445
 H    -0.120528     0.344997    -2.372205
