# Supplementary material for: Activation of Small Molecules by Heavier Analogs of Cyclic(Alkyl)(Amino)Carbenes (CAACs): A DFT Study
Source: Inorg Chem. 2026 Jul 10;65(29):16713–23. doi: 10.1021/acs.inorgchem.6c01118 (PMC13418173; doi:10.1021/acs.inorgchem.6c01118)
Supplement: Supplementary file 1 [file ic6c01118_si_001.zip › Optimized xyz-coordinates final/Optimized xyz-coordinates/Optimized structures 1-10ab/H-H Products/6a-H-H-product.xyz]

   64
scf done: -1493.532150
 C    -2.825356    -1.171477     0.222173
 C    -4.171829    -1.022821     0.561767
 C    -4.782154     0.226082     0.540903
 C    -4.039268     1.348482     0.195770
 C    -2.681056     1.251335    -0.123756
 C    -2.076891    -0.025980    -0.128583
 C    -1.905878     2.517989    -0.432717
 C    -1.959309     3.503915     0.733985
 N    -0.706702    -0.188015    -0.463177
 C     0.320063    -0.105496     0.579755
 C     1.667069     0.060129    -0.191278
Si     2.602415    -1.602962    -0.370607
 C     3.523669    -2.068870     1.209186
 C    -2.188388    -2.542977     0.227787
 C    -2.935796    -3.530685    -0.665271
 C    -2.382990     3.168543    -1.730815
 C    -0.151646     0.264036    -1.653887
 C     1.178168     0.438523    -1.579115
Si     2.690305     1.464087     0.602606
 C     4.420446     1.585690    -0.134206
 C     2.823563     1.215126     2.467128
 C     1.807755     3.099547     0.298120
 C    -2.035635    -3.081801     1.650098
 C     1.379857    -2.982329    -0.754600
 C     3.821509    -1.524173    -1.805412
 H     1.820942     0.720707    -2.411605
 H    -0.801587     0.395197    -2.520254
 H     4.935463     2.466913     0.280822
 H     5.036023     0.702616     0.094324
 H     4.386095     1.704886    -1.228435
 H     3.312772     2.089805     2.925238
 H     1.828748     1.115748     2.929613
 H     3.410551     0.323948     2.731017
 H     2.421677     3.938626     0.662756
 H     1.614759     3.250832    -0.775163
 H     0.842252     3.141225     0.823233
 H     3.935280    -3.086559     1.113944
 H     4.363049    -1.388490     1.419026
 H     2.853199    -2.061702     2.083205
 H     0.759239    -3.238114     0.117142
 H     0.714318    -2.697085    -1.583436
 H     1.926546    -3.891973    -1.051031
 H     4.571060    -0.728522    -1.691687
 H     4.357991    -2.483518    -1.883671
 H     3.290287    -1.361978    -2.755944
 H    -4.520636     2.329958     0.189074
 H    -4.756232    -1.905358     0.834689
 H    -5.839656     0.325708     0.797584
 H    -0.852550     2.242749    -0.578405
 H    -1.184731    -2.410836    -0.196798
 H    -1.331104     4.383855     0.525108
 H    -2.983605     3.864157     0.918677
 H    -1.599158     3.039485     1.664786
 H    -1.778412     4.058834    -1.964967
 H    -2.305760     2.472744    -2.579685
 H    -3.435247     3.487056    -1.658078
 H    -2.396810    -4.490019    -0.713156
 H    -3.949707    -3.740600    -0.288244
 H    -3.033483    -3.143890    -1.690735
 H    -1.501793    -4.045708     1.648502
 H    -1.473718    -2.381847     2.287248
 H    -3.016982    -3.244691     2.124811
 H     0.101126     0.763414     1.237674
 H     0.293210    -0.993968     1.234900
