# Supplementary material for: Activation of Small Molecules by Heavier Analogs of Cyclic(Alkyl)(Amino)Carbenes (CAACs): A DFT Study
Source: Inorg Chem. 2026 Jul 10;65(29):16713–23. doi: 10.1021/acs.inorgchem.6c01118 (PMC13418173; doi:10.1021/acs.inorgchem.6c01118)
Supplement: Supplementary file 1 [file ic6c01118_si_001.zip › Optimized xyz-coordinates final/Optimized xyz-coordinates/Optimized structures 1-10ab/H-H Products/6b-H-H-product.xyz]

   60
scf done: -1138.306313
 C    -3.020522    -1.063060     0.301492
 C    -2.227619     0.031715    -0.102619
 C    -2.755377     1.339979    -0.130102
 C    -4.089143     1.527440     0.245519
 C    -4.877804     0.457348     0.652239
 C    -4.344242    -0.826595     0.681137
 N    -0.872410    -0.210883    -0.457098
 C     0.189678     0.063347     0.504234
 C     1.507805     0.033878    -0.320230
 C     0.964922     0.227256    -1.730136
 C    -0.363774     0.034854    -1.721732
 C    -1.919339     2.537399    -0.543038
 C    -2.464019     3.185911    -1.815394
 C    -2.446673    -2.463689     0.342116
 C    -2.140510    -2.886413     1.779946
 C     2.418596     1.147626     0.178253
 C     2.428767     2.400464    -0.440658
 C     3.202952     3.442755     0.068631
 C     3.974423     3.248217     1.212193
 C     3.967526     2.002944     1.840816
 C     3.198709     0.962127     1.326194
 C     2.216577    -1.320793    -0.305686
 C     3.513986    -1.417177    -0.828916
 C     4.169176    -2.641963    -0.904797
 C     3.538883    -3.804442    -0.459406
 C     2.248773    -3.723854     0.056601
 C     1.594075    -2.493846     0.131038
 C    -1.791866     3.552220     0.592911
 C    -3.338257    -3.485514    -0.358460
 H     1.596256     0.317163    -2.612314
 H    -1.045645     0.013380    -2.573697
 H    -4.515570     2.533819     0.225982
 H    -4.970649    -1.663562     0.999268
 H    -5.916277     0.625019     0.948325
 H    -0.906228     2.181597    -0.776385
 H    -1.494094    -2.417843    -0.206976
 H    -1.119879     4.374660     0.302022
 H    -2.766506     3.993128     0.855913
 H    -1.381494     3.085848     1.501286
 H    -1.819370     4.020809    -2.131928
 H    -2.513260     2.461662    -2.642456
 H    -3.478812     3.586661    -1.662869
 H    -2.841100    -4.467381    -0.394059
 H    -4.297388    -3.624612     0.165504
 H    -3.561448    -3.179731    -1.391548
 H    -1.654700    -3.874914     1.804405
 H    -1.473735    -2.166690     2.278582
 H    -3.062946    -2.949617     2.379811
 H     4.018942    -0.511073    -1.173691
 H     5.182171    -2.689429    -1.312187
 H     4.052640    -4.767040    -0.514951
 H     1.740524    -4.625669     0.407139
 H     0.579840    -2.461229     0.530661
 H     3.208768    -0.015169     1.815742
 H     4.569381     1.839507     2.738279
 H     4.581414     4.063609     1.612849
 H     3.202504     4.413487    -0.433555
 H     1.814684     2.554278    -1.331664
 H     0.188993    -0.653007     1.339428
 H     0.055639     1.069728     0.939907
