# Supplementary material for: Activation of Small Molecules by Heavier Analogs of Cyclic(Alkyl)(Amino)Carbenes (CAACs): A DFT Study
Source: Inorg Chem. 2026 Jul 10;65(29):16713–23. doi: 10.1021/acs.inorgchem.6c01118 (PMC13418173; doi:10.1021/acs.inorgchem.6c01118)
Supplement: Supplementary file 1 [file ic6c01118_si_001.zip › Optimized xyz-coordinates final/Optimized xyz-coordinates/Optimized structures 1-10ab/H-H Products/7a-H-H-product.xyz]

   64
scf done: -1744.821601
 C    -4.405151    -1.005988     0.281348
 C    -5.014985     0.242943     0.249166
 C    -4.243579     1.383803     0.055713
 C    -2.857614     1.300397    -0.102516
 C    -2.251225     0.025372    -0.077798
 C    -3.023818    -1.139294     0.114028
 C    -2.040497     2.565060    -0.277324
 C    -2.403263     3.298256    -1.567809
 N    -0.844828    -0.088112    -0.229381
 C    -0.216959     0.137724    -1.456803
 C     1.128563     0.201593    -1.470710
 C     1.840807     0.001382    -0.140718
Si     2.895252     1.525608     0.297987
 C     3.443655     1.479785     2.101493
 C    -2.385972    -2.512458     0.128786
 C    -2.544549    -3.194369     1.486731
Si     0.372767    -0.118925     1.053666
Si     2.741189    -1.678209    -0.248064
 C     1.465032    -3.049992    -0.458861
 C     3.864622    -1.743026    -1.759198
 C     3.760957    -2.021884     1.298765
 C     1.844743     3.067089     0.034243
 C     4.424218     1.659123    -0.795331
 C    -2.156135     3.480526     0.940707
 C    -2.912856    -3.389149    -1.006188
 H     1.682075     0.356600    -2.399271
 H    -0.857173     0.241500    -2.337165
 H     4.910685     2.634619    -0.634439
 H     5.163134     0.876854    -0.563956
 H     4.169367     1.583939    -1.863885
 H     3.976852     2.412444     2.347088
 H     2.584208     1.404244     2.786367
 H     4.121889     0.640546     2.312241
 H     2.449057     3.975241     0.188601
 H     1.436721     3.093174    -0.987969
 H     0.999025     3.103927     0.738118
 H     4.124652    -3.061774     1.282844
 H     4.640307    -1.362980     1.363746
 H     3.166104    -1.889987     2.216363
 H     0.879497    -3.224690     0.456415
 H     0.767708    -2.803284    -1.274754
 H     1.969620    -3.994495    -0.718501
 H     4.668711    -0.994714    -1.727172
 H     4.332181    -2.738993    -1.821985
 H     3.288988    -1.588590    -2.684804
 H    -4.726921     2.364261     0.036448
 H    -5.015211    -1.900611     0.431995
 H    -6.096883     0.328283     0.376792
 H    -0.986495     2.267164    -0.360180
 H    -1.311861    -2.362923    -0.046460
 H    -1.502974     4.360027     0.826149
 H    -3.186219     3.846025     1.079184
 H    -1.861402     2.954226     1.861100
 H    -1.759768     4.181344    -1.706047
 H    -2.278903     2.646124    -2.445477
 H    -3.449042     3.645148    -1.556100
 H    -2.385538    -4.355963    -1.025280
 H    -3.988760    -3.598477    -0.892694
 H    -2.768892    -2.903233    -1.983017
 H    -2.016494    -4.161004     1.500268
 H    -2.134202    -2.571549     2.295926
 H    -3.603655    -3.389924     1.720278
 H     0.187653     1.033843     1.996009
 H     0.300875    -1.349557     1.902313
