# Supplementary material for: Activation of Small Molecules by Heavier Analogs of Cyclic(Alkyl)(Amino)Carbenes (CAACs): A DFT Study
Source: Inorg Chem. 2026 Jul 10;65(29):16713–23. doi: 10.1021/acs.inorgchem.6c01118 (PMC13418173; doi:10.1021/acs.inorgchem.6c01118)
Supplement: Supplementary file 1 [file ic6c01118_si_001.zip › Optimized xyz-coordinates final/Optimized xyz-coordinates/Optimized structures 1-10ab/H-H Products/7b-H-H-product.xyz]

   60
scf done: -1389.579565
 C    -1.982437     2.235170     0.892093
 C    -2.164274     1.201249    -0.031106
 C    -2.745741     1.520248    -1.268880
 C    -3.137457     2.820354    -1.568116
 C    -2.949905     3.841910    -0.635320
 C    -2.370244     3.542456     0.593976
 C    -1.692466    -0.221571     0.248238
 C    -2.798775    -1.268920     0.188152
 C    -4.154782    -0.935954     0.097938
 C    -5.137881    -1.926387     0.093662
 C    -4.788012    -3.270346     0.183568
 C    -3.440551    -3.616301     0.290763
 C    -2.462807    -2.627501     0.297078
 C    -0.943054    -0.342823     1.567378
 C     0.397702    -0.430185     1.511456
 N     1.014161    -0.475665     0.259828
Si    -0.238694    -0.571967    -0.982581
 C     2.373843    -0.102629     0.090114
 C     2.725461     1.264839     0.115305
 C     4.069857     1.608386    -0.049539
 C     5.040000     0.632368    -0.251998
 C     4.677155    -0.709405    -0.292296
 C     3.346583    -1.101248    -0.118210
 C     1.680488     2.345119     0.311602
 C     1.714094     3.394609    -0.796973
 C     2.961430    -2.564762    -0.184187
 C     3.811327    -3.435190     0.738415
 C     1.793609     2.985550     1.694399
 C     3.004896    -3.070165    -1.627021
 H    -1.491922    -0.373426     2.510525
 H     1.047968    -0.488585     2.389811
 H     4.360883     2.661769    -0.027563
 H     5.444194    -1.470029    -0.458367
 H     6.085977     0.920008    -0.383643
 H     0.694102     1.864048     0.262591
 H     1.918378    -2.631077     0.160728
 H     0.871153     4.093678    -0.681853
 H     2.643931     3.985315    -0.778706
 H     1.631520     2.926227    -1.789153
 H     0.995041     3.729895     1.841366
 H     1.707378     2.232105     2.491728
 H     2.761253     3.497627     1.820809
 H     3.448039    -4.474662     0.729732
 H     4.867384    -3.455785     0.425573
 H     3.777133    -3.070521     1.776060
 H     2.670249    -4.117841    -1.687325
 H     2.355667    -2.468776    -2.281389
 H     4.027326    -3.017383    -2.034826
 H    -4.451446     0.112300     0.036908
 H    -6.189599    -1.637525     0.023176
 H    -5.558632    -4.044695     0.177149
 H    -3.147903    -4.665974     0.373261
 H    -1.412961    -2.913787     0.404245
 H    -2.891514     0.731025    -2.012872
 H    -3.585574     3.040432    -2.540153
 H    -3.250753     4.865448    -0.870568
 H    -2.214062     4.331987     1.333469
 H    -1.513156     2.012889     1.852160
 H    -0.292853    -1.916070    -1.635892
 H    -0.032960     0.465364    -2.032563
