# Supplementary material for: Activation of Small Molecules by Heavier Analogs of Cyclic(Alkyl)(Amino)Carbenes (CAACs): A DFT Study
Source: Inorg Chem. 2026 Jul 10;65(29):16713–23. doi: 10.1021/acs.inorgchem.6c01118 (PMC13418173; doi:10.1021/acs.inorgchem.6c01118)
Supplement: Supplementary file 1 [file ic6c01118_si_001.zip › Optimized xyz-coordinates final/Optimized xyz-coordinates/Optimized structures 1-10ab/H-H Products/8a-H-H-product.xyz]

   64
scf done: -3532.006418
 C    -2.896091     1.314950     0.165668
 C    -4.281566     1.433958     0.013362
 C    -5.076756     0.317118    -0.209780
 C    -4.495609    -0.946308    -0.280871
 C    -3.119138    -1.114509    -0.119387
 C    -2.320141     0.028490     0.109620
 C    -2.485989    -2.491437    -0.119399
 C    -3.202333    -3.500429    -1.008972
 N    -0.921970    -0.134925     0.262666
Ge     0.357237    -0.104644    -1.100528
 C     1.832375    -0.000554     0.204057
Si     2.891012     1.537400    -0.166071
 C     3.486029     1.543533    -1.955975
 C    -2.049962     2.555996     0.368489
 C    -2.374697     3.250539     1.690216
 C    -2.359465    -3.012041     1.313899
 C    -0.280471     0.087931     1.474581
 C     1.066318     0.165370     1.506180
Si     2.727816    -1.683179     0.300961
 C     3.769227    -1.790189     1.867504
 C     3.834892    -1.975917    -1.196727
 C     1.446887    -3.062990     0.398531
 C    -2.167470     3.517374    -0.813399
 C     1.835608     3.072981     0.112735
 C     4.391527     1.634447     0.969489
 H     1.594215     0.310735     2.451289
 H    -0.913312     0.180950     2.362291
 H     4.251146    -2.779969     1.918048
 H     4.559782    -1.027770     1.908469
 H     3.140186    -1.681026     2.764285
 H     4.214395    -3.010235    -1.184190
 H     3.289459    -1.832640    -2.142991
 H     4.705817    -1.302504    -1.199519
 H     1.935679    -4.008658     0.682793
 H     0.689374    -2.829484     1.162508
 H     0.930518    -3.230365    -0.558891
 H     4.048773     2.470079    -2.154095
 H     4.148065     0.694881    -2.180431
 H     2.643914     1.516076    -2.665810
 H     1.006349     3.130579    -0.609221
 H     1.403169     3.071952     1.125138
 H     2.443964     3.984111    -0.003233
 H     5.126298     0.846574     0.743705
 H     4.894378     2.606374     0.840930
 H     4.105762     1.542158     2.028863
 H    -5.128782    -1.817866    -0.458105
 H    -4.742927     2.424099     0.059671
 H    -6.156725     0.429259    -0.333056
 H    -1.462698    -2.372294    -0.506667
 H    -1.001021     2.234174     0.423315
 H    -2.621578    -4.433781    -1.066021
 H    -4.197328    -3.765226    -0.617000
 H    -3.333470    -3.117678    -2.032535
 H    -1.848937    -3.987888     1.333310
 H    -1.783809    -2.315809     1.940951
 H    -3.354007    -3.135702     1.771920
 H    -1.712899     4.117030     1.846361
 H    -3.414319     3.615206     1.710116
 H    -2.245873     2.566327     2.542334
 H    -1.490847     4.376427    -0.680950
 H    -1.904712     3.018475    -1.758500
 H    -3.190516     3.912662    -0.917574
 H     0.133137     1.128387    -2.008380
 H     0.278928    -1.363512    -1.988265
