# Supplementary material for: Activation of Small Molecules by Heavier Analogs of Cyclic(Alkyl)(Amino)Carbenes (CAACs): A DFT Study
Source: Inorg Chem. 2026 Jul 10;65(29):16713–23. doi: 10.1021/acs.inorgchem.6c01118 (PMC13418173; doi:10.1021/acs.inorgchem.6c01118)
Supplement: Supplementary file 1 [file ic6c01118_si_001.zip › Optimized xyz-coordinates final/Optimized xyz-coordinates/Optimized structures 1-10ab/H-H Products/8b-H-H-product.xyz]

   60
scf done: -3176.766669
 C     3.413838    -1.016139    -0.043768
 C     2.421397    -0.039248     0.182135
 C     2.751479     1.334446     0.221551
 C     4.089645     1.703301     0.060364
 C     5.076984     0.748084    -0.157095
 C     4.736570    -0.598878    -0.216154
 N     1.073876    -0.446999     0.349006
Ge    -0.229683    -0.505481    -0.991035
 C    -1.701953    -0.162465     0.331123
 C    -0.913644    -0.228900     1.627118
 C     0.428397    -0.329634     1.572050
 C     1.690145     2.399239     0.420237
 C     1.796244     3.045336     1.800967
 C     3.056487    -2.485810    -0.123354
 C     3.130412    -2.985281    -1.566909
 C    -2.231686     1.230166     0.021319
 C    -2.035893     2.302528     0.896751
 C    -2.473741     3.587035     0.570198
 C    -3.117602     3.825093    -0.640372
 C    -3.318123     2.764989    -1.526451
 C    -2.876884     1.487691    -1.199364
 C    -2.758870    -1.259061     0.316027
 C    -4.130764    -0.989232     0.261390
 C    -5.067224    -2.023319     0.302409
 C    -4.653695    -3.348201     0.402439
 C    -3.288984    -3.631004     0.475154
 C    -2.358082    -2.599112     0.437324
 C     1.707395     3.447717    -0.690229
 C     3.908865    -3.344112     0.808430
 H    -1.447227    -0.220767     2.579816
 H     1.061667    -0.349819     2.465297
 H     4.361976     2.761409     0.095092
 H     5.516160    -1.344109    -0.393926
 H     6.117485     1.055960    -0.286212
 H     0.709901     1.905250     0.374829
 H     2.010054    -2.569311     0.207324
 H     0.854783     4.135241    -0.576095
 H     2.628820     4.051341    -0.673540
 H     1.631744     2.977124    -1.681998
 H     0.989175     3.780775     1.946875
 H     1.720370     2.293646     2.600788
 H     2.757543     3.569762     1.924622
 H     3.567866    -4.391051     0.788361
 H     4.970335    -3.340236     0.513456
 H     3.849456    -2.985914     1.847162
 H     2.814143    -4.038192    -1.636014
 H     2.482056    -2.392343    -2.230007
 H     4.157776    -2.915018    -1.959552
 H    -4.476837     0.043353     0.193746
 H    -6.132693    -1.783654     0.259479
 H    -5.387881    -4.156674     0.431125
 H    -2.946436    -4.664763     0.565909
 H    -1.293412    -2.834752     0.521195
 H    -3.033739     0.667835    -1.907307
 H    -3.815715     2.937083    -2.484011
 H    -3.457703     4.830797    -0.897913
 H    -2.305883     4.407495     1.272518
 H    -1.517369     2.126930     1.841080
 H    -0.247367    -1.883808    -1.680967
 H     0.009402     0.619433    -2.010783
