# Supplementary material for: Activation of Small Molecules by Heavier Analogs of Cyclic(Alkyl)(Amino)Carbenes (CAACs): A DFT Study
Source: Inorg Chem. 2026 Jul 10;65(29):16713–23. doi: 10.1021/acs.inorgchem.6c01118 (PMC13418173; doi:10.1021/acs.inorgchem.6c01118)
Supplement: Supplementary file 1 [file ic6c01118_si_001.zip › Optimized xyz-coordinates final/Optimized xyz-coordinates/Optimized structures 1-10ab/H-H Products/9a-H-H-product.xyz]

   64
scf done: -1669.799764
 C    -2.415505     0.042661     0.207963
 C    -2.985559     1.332277     0.279405
 C    -4.374842     1.457712     0.174825
 C    -5.183345     0.345027    -0.019334
 C    -4.610302    -0.921105    -0.109679
 C    -3.230278    -1.096161     0.006275
 C    -2.126819     2.571122     0.440229
 C    -2.281131     3.520866    -0.747099
 C    -2.603493    -2.476226    -0.015112
 C    -2.389316    -2.980807     1.413603
 N    -1.017745    -0.129801     0.311650
 C    -0.342777     0.116421     1.493421
 C     1.006907     0.188930     1.550823
 C     1.871651     0.009790     0.316376
Si     2.773282    -1.658265     0.495146
 C     1.502809    -3.051743     0.536614
 C    -3.375605    -3.494013    -0.845882
Sn     0.367277    -0.154830    -1.239598
Si     2.914805     1.562464    -0.018695
 C     4.342342     1.709616     1.202774
 C     3.620834     1.554511    -1.769499
 C     1.812452     3.079782     0.165754
 C    -2.399580     3.282111     1.764877
 C     3.717237    -1.724835     2.124721
 C     3.979356    -1.964875    -0.922469
 H     1.487920     0.357536     2.518336
 H    -0.960951     0.239027     2.389945
 H     4.205019    -2.707746     2.226700
 H     4.495769    -0.952196     2.197723
 H     3.031946    -1.603139     2.977589
 H     4.384959    -2.986987    -0.853286
 H     3.493942    -1.867285    -1.906766
 H     4.830637    -1.267317    -0.891985
 H     1.978192    -3.985726     0.876617
 H     0.692376    -2.807965     1.241191
 H     1.054236    -3.249294    -0.449082
 H     4.218831     2.466013    -1.931071
 H     4.273713     0.689230    -1.954671
 H     2.825680     1.551919    -2.532827
 H     1.018097     3.101905    -0.596960
 H     1.329603     3.091803     1.154956
 H     2.404050     4.002755     0.057154
 H     5.102571     0.931208     1.035250
 H     4.835425     2.688435     1.089704
 H     3.993202     1.627356     2.243823
 H    -5.253590    -1.789467    -0.264765
 H    -4.829295     2.450445     0.234627
 H    -6.266349     0.462236    -0.105400
 H    -1.604552    -2.367269    -0.466173
 H    -1.078197     2.243798     0.461268
 H    -2.802641    -4.430503    -0.925495
 H    -4.345568    -3.749155    -0.390009
 H    -3.568242    -3.124848    -1.864759
 H    -1.880319    -3.957747     1.413040
 H    -1.775419    -2.278411     1.995505
 H    -3.354407    -3.097082     1.932413
 H    -1.729109     4.147488     1.886943
 H    -3.436314     3.651610     1.818812
 H    -2.242434     2.606794     2.619297
 H    -1.594919     4.377002    -0.648793
 H    -2.055964     3.010874    -1.696105
 H    -3.304995     3.921261    -0.818612
 H     0.093286     1.187946    -2.280405
 H     0.250761    -1.599542    -2.157195
