# Supplementary material for: Activation of Small Molecules by Heavier Analogs of Cyclic(Alkyl)(Amino)Carbenes (CAACs): A DFT Study
Source: Inorg Chem. 2026 Jul 10;65(29):16713–23. doi: 10.1021/acs.inorgchem.6c01118 (PMC13418173; doi:10.1021/acs.inorgchem.6c01118)
Supplement: Supplementary file 1 [file ic6c01118_si_001.zip › Optimized xyz-coordinates final/Optimized xyz-coordinates/Optimized structures 1-10ab/H-H Products/9b-H-H-product.xyz]

   60
scf done: -1314.560254
 C     3.503850    -0.981198     0.093431
 C     2.501062    -0.005775     0.287293
 C     2.834427     1.368079     0.339926
 C     4.177814     1.736013     0.227883
 C     5.172378     0.781546     0.042767
 C     4.831781    -0.564652    -0.032276
 N     1.151721    -0.412781     0.401820
Sn    -0.248907    -0.543258    -1.134174
 C    -1.755055    -0.112315     0.423201
 C    -0.882590    -0.177336     1.659702
 C     0.463555    -0.269252     1.590836
 C     1.768364     2.435971     0.492914
 C     1.821530     3.090734     1.872529
 C     3.151582    -2.451464     0.002718
 C     3.294863    -2.959555    -1.432521
 C    -2.253871     1.286987     0.103837
 C    -1.967077     2.373353     0.937498
 C    -2.379788     3.664862     0.606017
 C    -3.091722     3.898795    -0.566520
 C    -3.385351     2.825851    -1.410548
 C    -2.967512     1.541854    -1.080061
 C    -2.830510    -1.183204     0.478746
 C    -4.198810    -0.887581     0.467024
 C    -5.153099    -1.900899     0.572090
 C    -4.763008    -3.230780     0.694850
 C    -3.401809    -3.539396     0.726097
 C    -2.453441    -2.528615     0.625032
 C     1.830415     3.478035    -0.622230
 C     3.958726    -3.304471     0.978726
 H    -1.376772    -0.159195     2.634798
 H     1.075165    -0.262907     2.501489
 H     4.449110     2.794042     0.274340
 H     5.616312    -1.310762    -0.183607
 H     6.217035     1.088830    -0.048300
 H     0.790271     1.941415     0.413407
 H     2.091087    -2.533290     0.285377
 H     0.977226     4.170026    -0.544059
 H     2.753044     4.078109    -0.574983
 H     1.790335     3.002173    -1.613700
 H     1.012927     3.830967     1.981838
 H     1.710688     2.344433     2.673249
 H     2.779494     3.611835     2.031277
 H     3.622267    -4.352648     0.946039
 H     5.033614    -3.297756     0.737084
 H     3.846436    -2.942088     2.011575
 H     2.980068    -4.012221    -1.511960
 H     2.681890    -2.369881    -2.131692
 H     4.340120    -2.893163    -1.775354
 H    -4.527522     0.149580     0.384824
 H    -6.214448    -1.640121     0.562241
 H    -5.511390    -4.022720     0.773181
 H    -3.076199    -4.577004     0.833729
 H    -1.390445    -2.782801     0.677224
 H    -3.197330     0.712875    -1.757634
 H    -3.936663     2.993147    -2.339104
 H    -3.411749     4.909978    -0.828064
 H    -2.138332     4.494455     1.275460
 H    -1.397784     2.199449     1.852361
 H    -0.206853    -2.111722    -1.829988
 H     0.041472     0.685813    -2.288859
