# Supplementary material for: Activation of Small Molecules by Heavier Analogs of Cyclic(Alkyl)(Amino)Carbenes (CAACs): A DFT Study
Source: Inorg Chem. 2026 Jul 10;65(29):16713–23. doi: 10.1021/acs.inorgchem.6c01118 (PMC13418173; doi:10.1021/acs.inorgchem.6c01118)
Supplement: Supplementary file 1 [file ic6c01118_si_001.zip › Optimized xyz-coordinates final/Optimized xyz-coordinates/Optimized structures 1-10ab/NH2-H Products/10a-NH2-H-product.xyz]

   66
scf done: -1703.582926
 C     3.329851    -1.043014     0.266678
 C     4.702192    -0.818181     0.139006
 C     5.234018     0.463488     0.234414
 C     4.384400     1.544554     0.441849
 C     3.002213     1.370933     0.554632
 C     2.470504     0.060141     0.485155
 C     2.107633     2.586144     0.709988
 C     2.281854     3.563163    -0.452455
 N     1.088079    -0.169493     0.599606
Pb    -0.364068    -0.246590    -1.063610
 N    -0.107468     1.387254    -2.450917
 C     2.781401    -2.452711     0.185693
 C     3.349291    -3.343794     1.289154
 C     2.315039     3.282066     2.054329
 C     0.392464     0.168640     1.733492
 C    -0.960633     0.253265     1.788746
 C    -1.859673     0.001823     0.604244
Si    -2.693323    -1.696535     0.838437
 C    -3.908570    -2.071043    -0.553545
Si    -2.953351     1.510994     0.199591
 C    -4.423255     1.588445     1.377284
 C    -3.574983     1.461452    -1.576433
 C    -1.925053     3.071954     0.439261
 C     3.001206    -3.064727    -1.197008
 C    -1.367527    -3.037089     0.893509
 C    -3.599763    -1.739859     2.488262
 H    -1.426996     0.524183     2.740527
 H     0.990811     0.369612     2.630389
 H    -4.970632     2.533000     1.227668
 H    -5.129428     0.762395     1.201783
 H    -4.103598     1.547957     2.430137
 H    -4.264394     2.303199    -1.752391
 H    -2.736724     1.561309    -2.286181
 H    -4.118595     0.532677    -1.804963
 H    -2.544770     3.969204     0.283061
 H    -1.502167     3.112784     1.454356
 H    -1.087140     3.121636    -0.272731
 H    -4.312249    -3.089691    -0.438404
 H    -4.759908    -1.372847    -0.548436
 H    -3.430274    -2.014263    -1.544631
 H    -0.931677    -3.254237    -0.094018
 H    -0.553628    -2.734017     1.571094
 H    -1.796271    -3.977050     1.276237
 H    -4.407457    -0.996798     2.549062
 H    -4.044068    -2.736967     2.639107
 H    -2.899233    -1.555692     3.317181
 H     4.803554     2.552711     0.503130
 H     5.370783    -1.667592    -0.026353
 H     6.311378     0.620695     0.142435
 H     1.066605     2.233818     0.687211
 H     1.697516    -2.372913     0.354600
 H     1.554253     4.387473    -0.379410
 H     3.287979     4.011002    -0.465151
 H     2.134509     3.056657    -1.418178
 H     1.624936     4.133707     2.163783
 H     2.138792     2.591916     2.892657
 H     3.342730     3.667579     2.151617
 H     2.887676    -4.343550     1.258381
 H     4.438195    -3.476903     1.184430
 H     3.160476    -2.911162     2.283103
 H     2.538712    -4.062526    -1.262121
 H     2.563854    -2.436273    -1.988127
 H     4.073960    -3.179215    -1.421972
 H    -0.101710    -1.675298    -2.062693
 H     0.059334     2.258420    -1.946802
 H     0.721941     1.224809    -3.024126
