# Supplementary material for: Activation of Small Molecules by Heavier Analogs of Cyclic(Alkyl)(Amino)Carbenes (CAACs): A DFT Study
Source: Inorg Chem. 2026 Jul 10;65(29):16713–23. doi: 10.1021/acs.inorgchem.6c01118 (PMC13418173; doi:10.1021/acs.inorgchem.6c01118)
Supplement: Supplementary file 1 [file ic6c01118_si_001.zip › Optimized xyz-coordinates final/Optimized xyz-coordinates/Optimized structures 1-10ab/NH2-H Products/1a-NH2-H-product.xyz]

   68
scf done: -1550.008369
 C    -2.591938     1.411085    -0.062534
 C    -3.928274     1.612566     0.294481
 C    -4.761946     0.542696     0.599958
 C    -4.265439    -0.753616     0.540802
 C    -2.934351    -0.998727     0.191258
 C    -2.082797     0.090949    -0.101209
 C    -2.429784    -2.421147     0.096403
 C    -3.104732    -3.174581    -1.048891
 N    -0.726072    -0.161132    -0.422744
 C     0.315763     0.145785     0.557156
 N     0.303881    -0.673414     1.742861
 C    -1.740656     2.611941    -0.425725
 C    -2.268149     3.310696    -1.679323
 C    -2.563349    -3.174397     1.417504
 C    -0.260014    -0.100408    -1.790876
 C     1.157076     0.462631    -1.677121
 C     1.631200     0.063180    -0.260651
Si     2.845445     1.370672     0.446721
 C     3.011380     1.244523     2.315848
Si     2.428224    -1.686207    -0.301476
 C     3.438815    -2.063810     1.242427
 C     1.194147    -3.109077    -0.496266
 C     3.547831    -1.819054    -1.817533
 C    -1.612929     3.591106     0.740582
 C     2.189960     3.104306     0.069681
 C     4.553965     1.267440    -0.347577
 H    -0.904311     0.545031    -2.413634
 H    -0.264300    -1.100025    -2.271540
 H     1.108619     1.559303    -1.778676
 H     1.817675     0.107600    -2.481096
 H     3.562908     0.346942     2.626655
 H     3.550159     2.126899     2.697251
 H     2.022219     1.199313     2.793817
 H     1.179551     3.268813     0.472251
 H     2.856568     3.839833     0.548545
 H     2.171592     3.330986    -1.007341
 H     5.176349     2.095704     0.027964
 H     5.077892     0.328272    -0.116162
 H     4.496325     1.366063    -1.443038
 H     3.770394    -3.114239     1.214326
 H     4.336288    -1.433315     1.328003
 H     2.826225    -1.913430     2.143675
 H     0.612098    -3.325995     0.411897
 H     0.486607    -2.939405    -1.320914
 H     1.767877    -4.020542    -0.732862
 H     4.255313    -0.983359    -1.909832
 H     4.134805    -2.749200    -1.747204
 H     2.960738    -1.873728    -2.747771
 H    -4.925220    -1.595503     0.767599
 H    -4.327002     2.630156     0.328221
 H    -5.803876     0.720891     0.877304
 H    -0.732606     2.244198    -0.660281
 H    -1.599326     4.134169    -1.975753
 H    -2.344962     2.610747    -2.525002
 H    -3.269489     3.737930    -1.511231
 H    -2.674702    -4.182886    -1.159353
 H    -4.187231    -3.289764    -0.875932
 H    -2.975509    -2.642343    -2.003454
 H    -0.955604     4.433468     0.473978
 H    -2.591182     4.011005     1.023059
 H    -1.194281     3.099848     1.632362
 H    -2.115601    -4.178145     1.340831
 H    -2.059443    -2.638108     2.236257
 H    -3.617623    -3.305456     1.710048
 H    -1.361715    -2.339263    -0.143250
 H     0.176113     1.182074     0.936343
 H     0.210506    -1.655122     1.491125
 H    -0.503529    -0.444623     2.318207
