# Supplementary material for: Activation of Small Molecules by Heavier Analogs of Cyclic(Alkyl)(Amino)Carbenes (CAACs): A DFT Study
Source: Inorg Chem. 2026 Jul 10;65(29):16713–23. doi: 10.1021/acs.inorgchem.6c01118 (PMC13418173; doi:10.1021/acs.inorgchem.6c01118)
Supplement: Supplementary file 1 [file ic6c01118_si_001.zip › Optimized xyz-coordinates final/Optimized xyz-coordinates/Optimized structures 1-10ab/NH2-H Products/1b-NH2-H-product.xyz]

   64
scf done: -1194.781124
 C     1.443656     2.184890     1.215490
 C     1.709608     1.225113     0.234956
 C     2.187286     1.673816    -1.004461
 C     2.366022     3.028361    -1.261624
 C     2.078800     3.975192    -0.277918
 C     1.622796     3.546497     0.964353
 C     1.505982    -0.270344     0.455527
 C     0.235425    -0.768611    -0.293511
 N    -0.818072    -0.266463     0.553417
 C    -0.440161    -0.318486     1.946074
 C     1.063920    -0.617087     1.894156
 C    -2.173193    -0.230830     0.147400
 C    -2.930180    -1.417041     0.019432
 C    -4.253824    -1.330313    -0.421498
 C    -4.829719    -0.098393    -0.713800
 C    -4.085512     1.067226    -0.569692
 C    -2.755507     1.024582    -0.141276
 C    -2.316498    -2.771804     0.313843
 C    -3.182981    -3.621555     1.240325
 C    -1.947934     2.298296    -0.020260
 C    -2.624873     3.332978     0.874455
 C     2.783203    -1.015909     0.098226
 C     3.981573    -0.617548     0.708498
 C     5.179079    -1.273048     0.444411
 C     5.210618    -2.343683    -0.450120
 C     4.032205    -2.746763    -1.069819
 C     2.830280    -2.091225    -0.795104
 C    -1.609624     2.870790    -1.396224
 C    -1.995548    -3.513694    -0.985348
 H    -0.978122    -1.107117     2.509416
 H    -0.673288     0.637598     2.451490
 H     1.240553    -1.691158     2.052284
 H     1.646586    -0.084290     2.657898
 H    -4.543039     2.032336    -0.802372
 H    -4.845838    -2.241969    -0.535984
 H    -5.866455    -0.047656    -1.056131
 H    -1.365362    -2.589700     0.834847
 H    -2.664403    -4.556986     1.502407
 H    -3.413865    -3.085103     2.172905
 H    -4.138682    -3.899094     0.768742
 H    -1.960411     4.198928     1.021843
 H    -3.563288     3.710396     0.436147
 H    -2.864098     2.914639     1.864474
 H    -1.482386    -4.466879    -0.781709
 H    -2.916343    -3.737793    -1.547422
 H    -1.348471    -2.909382    -1.639213
 H    -0.985855     3.772287    -1.291315
 H    -1.037854     2.138045    -1.983579
 H    -2.519055     3.145048    -1.956568
 H    -0.994201     2.014577     0.442565
 H     2.427440     0.944357    -1.778339
 H     2.734614     3.348566    -2.239185
 H     2.218833     5.040186    -0.478163
 H     1.402482     4.272754     1.750651
 H     1.082988     1.882966     2.199338
 H     1.922275    -2.439361    -1.291088
 H     4.041453    -3.580207    -1.776617
 H     6.150888    -2.856936    -0.664606
 H     6.097558    -0.941667     0.935110
 H     3.970013     0.235092     1.392298
 H     0.283361    -1.884588    -0.252944
 N     0.064757    -0.304052    -1.645524
 H     0.617815    -0.860502    -2.291990
 H    -0.912029    -0.402218    -1.919379
