# Supplementary material for: Activation of Small Molecules by Heavier Analogs of Cyclic(Alkyl)(Amino)Carbenes (CAACs): A DFT Study
Source: Inorg Chem. 2026 Jul 10;65(29):16713–23. doi: 10.1021/acs.inorgchem.6c01118 (PMC13418173; doi:10.1021/acs.inorgchem.6c01118)
Supplement: Supplementary file 1 [file ic6c01118_si_001.zip › Optimized xyz-coordinates final/Optimized xyz-coordinates/Optimized structures 1-10ab/NH2-H Products/2a-NH2-H-product.xyz]

   68
scf done: -1801.331768
 C     4.268736    -1.440358     0.100247
 C     5.036508    -0.296637     0.291687
 C     4.427249     0.952807     0.273176
 C     3.050377     1.080161     0.068700
 C     2.273924    -0.084719    -0.114128
 C     2.889203    -1.358290    -0.107012
 C     2.412007     2.451996     0.039186
 C     2.540095     3.163520     1.384638
 N     0.874260     0.014280    -0.303607
 C     0.338631     0.063731    -1.652852
 C    -1.088853    -0.493449    -1.603416
 C    -1.794670    -0.105140    -0.268820
Si    -2.620279     1.604984    -0.419967
 C    -1.367820     3.014328    -0.600983
 C     2.085396    -2.624283    -0.325334
 C     2.143853    -3.551269     0.887661
Si    -0.344680    -0.089790     0.941597
Si    -2.994308    -1.471915     0.306789
 C    -2.187841    -3.161054     0.042221
 C    -4.616742    -1.480103    -0.656181
 C    -3.394663    -1.325627     2.143565
 C    -3.666090     1.697003    -1.989536
 C    -3.706158     2.007207     1.064545
 C     2.956349     3.306131    -1.104434
 C     2.512296    -3.348103    -1.601996
 H     0.958807    -0.545087    -2.333667
 H     0.355786     1.094824    -2.061260
 H    -1.016141    -1.590477    -1.681816
 H    -1.658870    -0.166730    -2.488494
 H    -3.940897    -0.403759     2.385048
 H    -4.023682    -2.179528     2.443195
 H    -2.484212    -1.347808     2.761277
 H    -1.184083    -3.214899     0.492023
 H    -2.809650    -3.933787     0.522485
 H    -2.101261    -3.425667    -1.022926
 H    -5.211137    -2.361753    -0.366652
 H    -5.227054    -0.586790    -0.454162
 H    -4.441736    -1.536442    -1.742016
 H    -4.043000     3.054330     1.001457
 H    -4.603354     1.371611     1.109801
 H    -3.143021     1.879006     2.001297
 H    -0.712768     3.156522     0.270540
 H    -0.721404     2.873186    -1.480121
 H    -1.921941     3.955899    -0.748360
 H    -4.430727     0.909512    -2.039683
 H    -4.181680     2.670623    -2.020618
 H    -3.045856     1.627650    -2.896780
 H     5.033859     1.850926     0.418836
 H     4.752035    -2.421224     0.112047
 H     6.114094    -0.379927     0.453338
 H     1.037306    -2.316162    -0.451388
 H     1.870864    -4.224573    -1.786114
 H     2.446302    -2.686170    -2.478858
 H     3.552527    -3.705314    -1.534617
 H     2.424099     4.269213    -1.158562
 H     4.028311     3.525447    -0.973221
 H     2.837817     2.795862    -2.072331
 H     1.499571    -4.431884     0.735373
 H     3.167696    -3.915658     1.069899
 H     1.804658    -3.034255     1.797492
 H     2.017815     4.134022     1.365020
 H     2.104333     2.553633     2.189577
 H     3.593311     3.359475     1.642484
 H     1.342177     2.287601    -0.147465
 H    -0.155805    -1.329508     1.759581
 N    -0.401496     1.117734     2.176358
 H    -0.432508     2.111906     1.990938
 H    -0.000923     0.919034     3.084673
