# Supplementary material for: Activation of Small Molecules by Heavier Analogs of Cyclic(Alkyl)(Amino)Carbenes (CAACs): A DFT Study
Source: Inorg Chem. 2026 Jul 10;65(29):16713–23. doi: 10.1021/acs.inorgchem.6c01118 (PMC13418173; doi:10.1021/acs.inorgchem.6c01118)
Supplement: Supplementary file 1 [file ic6c01118_si_001.zip › Optimized xyz-coordinates final/Optimized xyz-coordinates/Optimized structures 1-10ab/NH2-H Products/2b-NH2-H-product.xyz]

   64
scf done: -1446.099212
 C     1.626391     2.053794     1.321814
 C     1.882083     1.187336     0.251909
 C     2.312663     1.764374    -0.956974
 C     2.448905     3.141143    -1.097548
 C     2.161549     3.989369    -0.026825
 C     1.758892     3.436594     1.184667
 C     1.712752    -0.319159     0.343221
Si     0.271658    -0.762705    -0.873650
 N    -0.944939    -0.459057     0.329902
 C    -0.441935    -0.389344     1.689151
 C     1.037713    -0.781389     1.656513
 C    -2.325638    -0.220355     0.117800
 C    -3.224601    -1.307622     0.070468
 C    -4.584025    -1.052525    -0.130540
 C    -5.055907     0.247867    -0.270033
 C    -4.164897     1.314122    -0.218633
 C    -2.796377     1.103485    -0.029076
 C    -2.730242    -2.734092     0.196508
 C    -3.475654    -3.518545     1.273734
 C    -1.849872     2.285568     0.004449
 C    -2.095577     3.176876     1.220979
 C     3.018979    -1.068264     0.132455
 C     4.262298    -0.429662     0.234846
 C     5.453882    -1.139520     0.093377
 C     5.434725    -2.510116    -0.151146
 C     4.207206    -3.164084    -0.245589
 C     3.019345    -2.452219    -0.104566
 C    -1.905795     3.094453    -1.290984
 C    -2.786054    -3.445601    -1.155922
 H    -0.997457    -1.076742     2.354094
 H    -0.586385     0.625991     2.103972
 H     1.115701    -1.878964     1.703732
 H     1.576441    -0.405236     2.541955
 H    -4.539335     2.334944    -0.333933
 H    -5.287035    -1.888408    -0.177571
 H    -6.122510     0.430927    -0.422144
 H    -1.672519    -2.676224     0.494496
 H    -3.037400    -4.521650     1.395274
 H    -3.429185    -3.005127     2.246108
 H    -4.538874    -3.654868     1.019443
 H    -1.350306     3.986625     1.262913
 H    -3.095735     3.638537     1.186088
 H    -2.028460     2.603205     2.157831
 H    -2.365843    -4.461552    -1.085373
 H    -3.824414    -3.533299    -1.514657
 H    -2.216683    -2.892612    -1.918075
 H    -1.114744     3.860901    -1.301471
 H    -1.774672     2.443398    -2.168511
 H    -2.872818     3.609369    -1.408876
 H    -0.832248     1.880459     0.095224
 H     2.545593     1.111049    -1.800286
 H     2.784790     3.556471    -2.051070
 H     2.262080     5.071727    -0.135717
 H     1.545700     4.083561     2.039172
 H     1.318854     1.654228     2.288229
 H     2.070801    -2.988455    -0.182685
 H     4.171377    -4.239967    -0.434345
 H     6.368298    -3.066136    -0.264639
 H     6.406917    -0.611514     0.180248
 H     4.300576     0.643042     0.432413
 H     0.357697    -2.172046    -1.369689
 N     0.022747     0.140307    -2.306179
 H     0.121480    -0.279051    -3.220919
 H    -0.012402     1.151622    -2.330552
