# Supplementary material for: Activation of Small Molecules by Heavier Analogs of Cyclic(Alkyl)(Amino)Carbenes (CAACs): A DFT Study
Source: Inorg Chem. 2026 Jul 10;65(29):16713–23. doi: 10.1021/acs.inorgchem.6c01118 (PMC13418173; doi:10.1021/acs.inorgchem.6c01118)
Supplement: Supplementary file 1 [file ic6c01118_si_001.zip › Optimized xyz-coordinates final/Optimized xyz-coordinates/Optimized structures 1-10ab/NH2-H Products/3a-NH2-H-product.xyz]

   68
scf done: -3588.495817
 C     2.939116     1.371503     0.178581
 C     4.318926     1.467597    -0.020222
 C     5.099951     0.331698    -0.205068
 C     4.503410    -0.924034    -0.187825
 C     3.126869    -1.064950     0.008899
 C     2.334393     0.091725     0.184437
 C     2.501303    -2.442812     0.038910
 C     3.052812    -3.291603     1.183014
 N     0.938418    -0.025831     0.360963
Ge    -0.343015     0.090513    -0.959635
 N    -0.429546    -1.237132    -2.219870
 C     2.120680     2.629172     0.389291
 C     2.521122     3.351460     1.675412
 C     2.636762    -3.155053    -1.305538
 C     0.375025    -0.072525     1.695116
 C    -1.046871     0.502966     1.647925
 C    -1.806796     0.097846     0.350521
Si    -3.031820     1.453086    -0.197532
 C    -3.466691     1.302803    -2.026011
Si    -2.599285    -1.627227     0.529132
 C    -3.689842    -2.054369    -0.943247
 C    -1.323311    -3.014373     0.708818
 C    -3.623026    -1.712838     2.113277
 C     2.187755     3.563013    -0.818025
 C    -2.232415     3.148814     0.046645
 C    -4.633512     1.444764     0.798046
 H     0.989079     0.528056     2.389416
 H     0.371366    -1.103522     2.105686
 H    -0.955487     1.600477     1.697680
 H    -1.601586     0.206758     2.553497
 H    -3.962095     0.352706    -2.267593
 H    -4.151694     2.121305    -2.300676
 H    -2.575873     1.387082    -2.667256
 H    -1.234073     3.209168    -0.414984
 H    -2.864635     3.915038    -0.430354
 H    -2.134093     3.419414     1.109248
 H    -5.239380     2.323930     0.525291
 H    -5.241066     0.548435     0.601094
 H    -4.438560     1.495099     1.880683
 H    -4.023795    -3.101170    -0.862114
 H    -4.588873    -1.422100    -0.997036
 H    -3.125316    -1.942001    -1.881771
 H    -0.655577    -3.129683    -0.156698
 H    -0.691280    -2.875771     1.598501
 H    -1.862678    -3.967771     0.832756
 H    -4.420110    -0.957474     2.148770
 H    -4.096206    -2.705948     2.180834
 H    -2.995993    -1.588856     3.010032
 H     5.120448    -1.816057    -0.327670
 H     4.792310     2.453400    -0.030619
 H     6.177571     0.425992    -0.360300
 H     1.074269     2.308617     0.499790
 H     1.869881     4.222012     1.853382
 H     2.447089     2.685085     2.548193
 H     3.559468     3.716978     1.625378
 H     2.529261    -4.259410     1.237710
 H     4.126770    -3.501423     1.052367
 H     2.929240    -2.781592     2.150351
 H     1.529632     4.434613    -0.673012
 H     3.209611     3.941790    -0.980937
 H     1.872366     3.047127    -1.737239
 H     2.125466    -4.131320    -1.285093
 H     2.195291    -2.553061    -2.113581
 H     3.692033    -3.338949    -1.563831
 H     1.429826    -2.285937     0.225910
 H    -0.127853     1.353889    -1.821826
 H    -0.317970    -2.195495    -1.907010
 H     0.139127    -1.081932    -3.046439
