# Supplementary material for: Activation of Small Molecules by Heavier Analogs of Cyclic(Alkyl)(Amino)Carbenes (CAACs): A DFT Study
Source: Inorg Chem. 2026 Jul 10;65(29):16713–23. doi: 10.1021/acs.inorgchem.6c01118 (PMC13418173; doi:10.1021/acs.inorgchem.6c01118)
Supplement: Supplementary file 1 [file ic6c01118_si_001.zip › Optimized xyz-coordinates final/Optimized xyz-coordinates/Optimized structures 1-10ab/NH2-H Products/3b-NH2-H-product.xyz]

   64
scf done: -3233.264594
 C     2.993276    -2.425395    -0.043556
 C     3.010280    -1.046962     0.219322
 C     4.258370    -0.432273     0.383257
 C     5.441248    -1.162935     0.278407
 C     5.406189    -2.528558     0.009569
 C     4.172044    -3.157761    -0.148273
 C     1.714209    -0.274421     0.400222
 C     1.005168    -0.721181     1.699897
 C    -0.466571    -0.301472     1.738665
 N    -1.016156    -0.437047     0.406793
 C    -2.382747    -0.152909     0.191883
 C    -3.317066    -1.212645     0.143364
 C    -4.664793    -0.920823    -0.084542
 C    -5.096590     0.390667    -0.247485
 C    -4.175771     1.431255    -0.189635
 C    -2.817165     1.183656     0.024758
 C    -2.872468    -2.649817     0.320570
 C    -3.003320    -3.433796    -0.985193
 C    -1.840984     2.341219     0.074647
 C    -1.879042     3.182563    -1.200199
 C     1.909990     1.228037     0.297941
 C     1.670426     2.101433     1.365990
 C     1.840549     3.479830     1.227077
 C     2.264710     4.018548     0.016470
 C     2.533453     3.161218    -1.051761
 C     2.361552     1.788469    -0.910332
Ge     0.256935    -0.731895    -0.893881
 N     0.139300     0.315273    -2.377882
 C    -3.610380    -3.342749     1.464478
 C    -2.061138     3.212958     1.310663
 H    -1.007830    -0.944697     2.458894
 H    -0.574935     0.735065     2.112512
 H     1.060585    -1.820317     1.746150
 H     1.546996    -0.357401     2.588417
 H    -4.519272     2.461272    -0.319194
 H    -5.391373    -1.736681    -0.130740
 H    -6.154599     0.602939    -0.420250
 H    -1.803823    -2.612656     0.581041
 H    -3.213586    -4.357744     1.624717
 H    -3.503706    -2.781663     2.405192
 H    -4.687854    -3.440146     1.255574
 H    -1.293477     4.000470     1.370072
 H    -3.048275     3.702406     1.284436
 H    -2.012034     2.617735     2.234922
 H    -2.625485    -4.461913    -0.867231
 H    -4.054741    -3.497698    -1.309341
 H    -2.434528    -2.954494    -1.796428
 H    -1.069340     3.929245    -1.193051
 H    -1.762300     2.553009    -2.095294
 H    -2.832588     3.724370    -1.305246
 H    -0.833362     1.908424     0.152374
 H     2.569463     1.130143    -1.756407
 H     2.880570     3.565398    -2.005908
 H     2.394253     5.097690    -0.094010
 H     1.639542     4.134079     2.078976
 H     1.346328     1.711779     2.330944
 H     2.038487    -2.941289    -0.172918
 H     4.124576    -4.228805    -0.359979
 H     6.333200    -3.100177    -0.076424
 H     6.399751    -0.654953     0.411321
 H     4.306743     0.636787     0.597855
 H     0.226013    -2.174304    -1.442820
 H    -0.491941    -0.019466    -3.099042
 H     0.004039     1.309723    -2.224518
