# Supplementary material for: Activation of Small Molecules by Heavier Analogs of Cyclic(Alkyl)(Amino)Carbenes (CAACs): A DFT Study
Source: Inorg Chem. 2026 Jul 10;65(29):16713–23. doi: 10.1021/acs.inorgchem.6c01118 (PMC13418173; doi:10.1021/acs.inorgchem.6c01118)
Supplement: Supplementary file 1 [file ic6c01118_si_001.zip › Optimized xyz-coordinates final/Optimized xyz-coordinates/Optimized structures 1-10ab/NH2-H Products/4a-NH2-H-product.xyz]

   68
scf done: -1726.277651
 C     3.079829     1.359835     0.275453
 C     4.466865     1.414655     0.115311
 C     5.219970     0.255493    -0.038474
 C     4.586123    -0.982065    -0.027458
 C     3.201278    -1.081582     0.131781
 C     2.434606     0.098801     0.272645
 C     2.536927    -2.441563     0.157004
 C     3.045292    -3.301459     1.312704
 N     1.033167     0.028353     0.399635
Sn    -0.362013     0.070617    -1.099021
 N    -0.495177    -1.529052    -2.359432
 C     2.290484     2.641891     0.444794
 C     2.700913     3.397314     1.708050
 C     2.671626    -3.164272    -1.182099
 C     0.431930    -0.030207     1.713836
 C    -0.983627     0.566141     1.683415
 C    -1.853201     0.127994     0.470265
Si    -3.100660     1.473671    -0.034497
 C    -3.616713     1.300550    -1.841976
Si    -2.613622    -1.599279     0.720530
 C    -3.744958    -2.068876    -0.708015
 C    -1.310207    -2.962836     0.872134
 C    -3.579948    -1.659944     2.340869
 C     2.383546     3.532398    -0.793537
 C    -2.287518     3.171482     0.137078
 C    -4.655985     1.478609     1.031451
 H     1.036844     0.555199     2.430537
 H     0.407273    -1.064794     2.116959
 H    -0.866783     1.662614     1.676497
 H    -1.492153     0.325922     2.633131
 H    -4.018187     0.306358    -2.081549
 H    -4.398747     2.043568    -2.068060
 H    -2.776188     1.497806    -2.526569
 H    -1.309494     3.218890    -0.369167
 H    -2.936419     3.930697    -0.328519
 H    -2.139468     3.463998     1.187940
 H    -5.270873     2.359247     0.785082
 H    -5.274182     0.583524     0.863481
 H    -4.411599     1.528585     2.103964
 H    -4.095461    -3.104251    -0.569558
 H    -4.634356    -1.424195    -0.772684
 H    -3.201789    -2.018050    -1.665318
 H    -0.620235    -3.016133     0.017752
 H    -0.701293    -2.846580     1.780914
 H    -1.824039    -3.935653     0.939555
 H    -4.420075    -0.952092     2.362301
 H    -3.988514    -2.674005     2.480145
 H    -2.932820    -1.446574     3.206080
 H     5.180661    -1.892903    -0.142003
 H     4.968582     2.386520     0.110123
 H     6.303780     0.317114    -0.164141
 H     1.237318     2.344657     0.560071
 H     2.067618     4.286823     1.854613
 H     2.608649     2.761049     2.601350
 H     3.746765     3.740007     1.652274
 H     2.490695    -4.252021     1.364506
 H     4.113743    -3.546000     1.198398
 H     2.924409    -2.782590     2.275636
 H     1.750588     4.427206    -0.680422
 H     3.416336     3.874872    -0.967867
 H     2.054924     2.994773    -1.695777
 H     2.145659    -4.132784    -1.159014
 H     2.243391    -2.563611    -1.998338
 H     3.726120    -3.365102    -1.430634
 H     1.467501    -2.253843     0.327358
 H    -0.092477     1.383642    -2.171846
 H    -0.353402    -2.444415    -1.941151
 H     0.098996    -1.459112    -3.182282
