# Supplementary material for: Activation of Small Molecules by Heavier Analogs of Cyclic(Alkyl)(Amino)Carbenes (CAACs): A DFT Study
Source: Inorg Chem. 2026 Jul 10;65(29):16713–23. doi: 10.1021/acs.inorgchem.6c01118 (PMC13418173; doi:10.1021/acs.inorgchem.6c01118)
Supplement: Supplementary file 1 [file ic6c01118_si_001.zip › Optimized xyz-coordinates final/Optimized xyz-coordinates/Optimized structures 1-10ab/NH2-H Products/4b-NH2-H-product.xyz]

   64
scf done: -1371.046517
 C     3.059447    -2.390497     0.167611
 C     3.059932    -1.001904     0.377702
 C     4.300573    -0.369681     0.531757
 C     5.490825    -1.094419     0.472143
 C     5.471349    -2.469967     0.260593
 C     4.244351    -3.116424     0.110158
 C     1.757946    -0.235783     0.496694
 C     0.963693    -0.688110     1.740782
 C    -0.495393    -0.226083     1.756707
 N    -1.112991    -0.453980     0.468044
 C    -2.466484    -0.092404     0.302977
 C    -3.459871    -1.100612     0.318117
 C    -4.798102    -0.744228     0.131225
 C    -5.168663     0.583747    -0.048348
 C    -4.193089     1.574595    -0.050027
 C    -2.841414     1.261644     0.118499
 C    -3.080703    -2.554322     0.510417
 C    -3.203953    -3.329710    -0.801652
 C    -1.811022     2.373103     0.093349
 C    -1.863012     3.175721    -1.205985
 C     1.938362     1.265874     0.397074
 C     1.740728     2.123244     1.487330
 C     1.908365     3.503134     1.362695
 C     2.287220     4.060312     0.145237
 C     2.512011     3.219907    -0.946277
 C     2.342358     1.845491    -0.818629
Sn     0.260325    -0.764344    -1.027110
 N     0.162879     0.466193    -2.641420
 C    -3.876421    -3.223467     1.628601
 C    -1.941258     3.293538     1.306806
 H    -1.028535    -0.790663     2.546810
 H    -0.554210     0.839314     2.054483
 H     0.985075    -1.789569     1.773482
 H     1.475559    -0.358515     2.661267
 H    -4.487584     2.618079    -0.192608
 H    -5.566742    -1.521858     0.132612
 H    -6.220063     0.847444    -0.187129
 H    -2.018734    -2.555160     0.799595
 H    -3.513577    -4.248960     1.802009
 H    -3.785117    -2.664790     2.572330
 H    -4.948789    -3.293532     1.385209
 H    -1.138862     4.047754     1.308394
 H    -2.907180     3.824151     1.302731
 H    -1.879613     2.727372     2.248377
 H    -2.875171    -4.373999    -0.677407
 H    -4.246879    -3.344631    -1.157880
 H    -2.590854    -2.874477    -1.594521
 H    -1.024675     3.888994    -1.251640
 H    -1.804323     2.513612    -2.082686
 H    -2.797103     3.753152    -1.293188
 H    -0.820035     1.898448     0.144709
 H     2.513556     1.203873    -1.687207
 H     2.819537     3.637860    -1.907957
 H     2.412231     5.141057     0.046312
 H     1.739409     4.144826     2.230918
 H     1.453444     1.717722     2.457638
 H     2.110403    -2.919767     0.038111
 H     4.208716    -4.195099    -0.060977
 H     6.404161    -3.036195     0.210057
 H     6.443181    -0.572565     0.595009
 H     4.336775     0.707763     0.702202
 H     0.174697    -2.348049    -1.685892
 H    -0.543027     0.201946    -3.325222
 H     0.042223     1.449968    -2.412147
