# Supplementary material for: Activation of Small Molecules by Heavier Analogs of Cyclic(Alkyl)(Amino)Carbenes (CAACs): A DFT Study
Source: Inorg Chem. 2026 Jul 10;65(29):16713–23. doi: 10.1021/acs.inorgchem.6c01118 (PMC13418173; doi:10.1021/acs.inorgchem.6c01118)
Supplement: Supplementary file 1 [file ic6c01118_si_001.zip › Optimized xyz-coordinates final/Optimized xyz-coordinates/Optimized structures 1-10ab/NH2-H Products/5a-NH2-H-product.xyz]

   68
scf done: -1704.785089
 C     3.099247     1.411726     0.419224
 C     4.485691     1.513858     0.281287
 C     5.279641     0.381965     0.128530
 C     4.685902    -0.875389     0.111827
 C     3.302993    -1.021928     0.247546
 C     2.493138     0.129972     0.400832
 C     2.682500    -2.402312     0.251726
 C     3.078088    -3.190267     1.499772
 N     1.100407     0.001006     0.521945
Pb    -0.348898     0.032951    -1.075065
 N    -0.324006    -1.800333    -2.216839
 C     2.264605     2.666773     0.570585
 C     2.625841     3.444968     1.834775
 C     2.994513    -3.181001    -1.024445
 C     0.473486     0.020815     1.818163
 C    -0.926727     0.650118     1.751218
 C    -1.839036     0.126961     0.616552
Si    -3.132836     1.421746     0.097753
 C    -3.739051     1.144451    -1.667501
Si    -2.533041    -1.615924     0.968015
 C    -3.875191    -2.088903    -0.264035
 C    -1.242832    -2.988417     0.873673
 C    -3.235690    -1.631041     2.720043
 C     2.346852     3.551570    -0.672882
 C    -2.352534     3.142203     0.138382
 C    -4.611017     1.436946     1.268058
 H     1.076697     0.622927     2.523106
 H     0.407112    -0.992452     2.272401
 H    -0.783786     1.738456     1.642628
 H    -1.424528     0.506737     2.725995
 H    -4.110679     0.125362    -1.840902
 H    -4.561906     1.844522    -1.885506
 H    -2.943061     1.345987    -2.402927
 H    -1.406968     3.186577    -0.426503
 H    -3.045313     3.864016    -0.323476
 H    -2.150378     3.488321     1.163515
 H    -5.293337     2.259514     0.999772
 H    -5.185065     0.498922     1.227663
 H    -4.290151     1.594521     2.309763
 H    -4.228533    -3.106079    -0.030244
 H    -4.748279    -1.420211    -0.244341
 H    -3.464528    -2.108479    -1.286068
 H    -0.945617    -3.166682    -0.169914
 H    -0.343665    -2.786509     1.473023
 H    -1.695218    -3.920094     1.251171
 H    -3.973027    -0.832799     2.888323
 H    -3.733657    -2.596349     2.906064
 H    -2.437645    -1.523152     3.471329
 H     5.311818    -1.764811    -0.004567
 H     4.954879     2.501932     0.291080
 H     6.362807     0.480501     0.022411
 H     1.220524     2.334400     0.668974
 H     1.959377     4.312720     1.964150
 H     2.541103     2.812124     2.731245
 H     3.659776     3.824046     1.794185
 H     2.563457    -4.164192     1.528886
 H     4.163008    -3.382979     1.526733
 H     2.816547    -2.638075     2.415063
 H     1.681404     4.424699    -0.577397
 H     3.369891     3.928024    -0.833677
 H     2.052409     2.995639    -1.576075
 H     2.464309    -4.147150    -1.033055
 H     2.693291    -2.615604    -1.919908
 H     4.070835    -3.396699    -1.119344
 H     1.595262    -2.240246     0.293716
 H    -0.046544     1.329422    -2.250879
 H     0.312012    -2.453622    -1.756739
 H     0.089990    -1.609780    -3.130793
