# Supplementary material for: Activation of Small Molecules by Heavier Analogs of Cyclic(Alkyl)(Amino)Carbenes (CAACs): A DFT Study
Source: Inorg Chem. 2026 Jul 10;65(29):16713–23. doi: 10.1021/acs.inorgchem.6c01118 (PMC13418173; doi:10.1021/acs.inorgchem.6c01118)
Supplement: Supplementary file 1 [file ic6c01118_si_001.zip › Optimized xyz-coordinates final/Optimized xyz-coordinates/Optimized structures 1-10ab/NH2-H Products/5b-NH2-H-product.xyz]

   64
scf done: -1349.554718
 C     3.124419    -2.207063     0.738356
 C     3.067368    -0.816201     0.532422
 C     4.265228    -0.160948     0.209909
 C     5.464131    -0.863427     0.097178
 C     5.501299    -2.239462     0.302958
 C     4.319773    -2.907830     0.624806
 C     1.767477    -0.062725     0.662842
 C     0.980153    -0.413484     1.936622
 C    -0.465476     0.086806     1.937461
 N    -1.167233    -0.374625     0.762715
 C    -2.465198     0.082431     0.472065
 C    -3.522025    -0.865766     0.462906
 C    -4.814781    -0.455749     0.130921
 C    -5.091172     0.872585    -0.172511
 C    -4.059708     1.804027    -0.159197
 C    -2.744970     1.437012     0.144334
 C    -3.247427    -2.319907     0.784857
 C    -3.224333    -3.163401    -0.490745
 C    -1.665392     2.503780     0.125243
 C    -1.634147     3.307708    -1.174151
 C     1.895204     1.425356     0.425102
 C     2.028725     2.311205     1.504035
 C     2.186066     3.680634     1.299220
 C     2.219451     4.199037     0.006678
 C     2.094591     3.332225    -1.077495
 C     1.932661     1.965056    -0.869062
Pb     0.222638    -0.905624    -0.818436
 N    -0.381282     0.159784    -2.595358
 C    -4.221670    -2.895632     1.809041
 C    -1.798108     3.441813     1.327380
 H    -0.955767    -0.301549     2.852066
 H    -0.462008     1.188814     2.038848
 H     0.974327    -1.507058     2.067410
 H     1.506823    -0.019006     2.821775
 H    -4.278253     2.847216    -0.402736
 H    -5.624655    -1.190112     0.119039
 H    -6.109278     1.181866    -0.421241
 H    -2.236554    -2.342229     1.219599
 H    -3.927434    -3.919713     2.088566
 H    -4.244394    -2.285319     2.724397
 H    -5.250324    -2.948985     1.417549
 H    -0.953680     4.147722     1.363492
 H    -2.730902     4.025833     1.268124
 H    -1.820554     2.884657     2.275861
 H    -2.958765    -4.210217    -0.271863
 H    -4.209440    -3.160352    -0.985303
 H    -2.492760    -2.776271    -1.217028
 H    -0.822177     4.049563    -1.134606
 H    -1.444890     2.667676    -2.048334
 H    -2.575618     3.851897    -1.347120
 H    -0.694191     1.995407     0.203634
 H     1.798450     1.315467    -1.738616
 H     2.107438     3.720798    -2.098391
 H     2.336775     5.273150    -0.154763
 H     2.282920     4.346264     2.160371
 H     2.017084     1.930398     2.526370
 H     2.214820    -2.762175     0.981945
 H     4.326976    -3.988440     0.787186
 H     6.441060    -2.788950     0.213273
 H     6.379880    -0.321733    -0.152367
 H     4.260381     0.917989     0.048963
 H     0.279049    -2.649398    -1.180759
 H    -0.663143    -0.529530    -3.295207
 H    -1.240731     0.652881    -2.336895
