# Supplementary material for: Activation of Small Molecules by Heavier Analogs of Cyclic(Alkyl)(Amino)Carbenes (CAACs): A DFT Study
Source: Inorg Chem. 2026 Jul 10;65(29):16713–23. doi: 10.1021/acs.inorgchem.6c01118 (PMC13418173; doi:10.1021/acs.inorgchem.6c01118)
Supplement: Supplementary file 1 [file ic6c01118_si_001.zip › Optimized xyz-coordinates final/Optimized xyz-coordinates/Optimized structures 1-10ab/NH2-H Products/6a-NH2-H-product.xyz]

   66
scf done: -1548.791949
 C     2.815061     1.215415     0.200300
 C     4.164335     1.090957     0.537931
 C     4.809661    -0.138515     0.474113
 C     4.096158    -1.266751     0.088637
 C     2.734545    -1.197651    -0.223046
 C     2.091936     0.063101    -0.185582
 C     2.001502    -2.483435    -0.563410
 C     2.124653    -3.520324     0.553847
 N     0.718920     0.201108    -0.506476
 C    -0.309752     0.234636     0.570724
 N    -0.053850    -0.679221     1.651576
 C     2.149794     2.573303     0.239431
 C     2.893447     3.605874    -0.604953
 C     2.469578    -3.062864    -1.898318
 C     0.152131    -0.315992    -1.662879
 C    -1.176748    -0.480834    -1.565615
 C    -1.650232    -0.041238    -0.196762
Si    -2.599908     1.605095    -0.479111
 C    -3.575108     2.130664     1.046374
Si    -2.726160    -1.426889     0.597142
 C    -4.329343    -1.588486    -0.391734
 C    -3.195385    -1.150290     2.397303
 C    -1.853407    -3.098385     0.427268
 C     1.960274     3.063442     1.675181
 C    -1.368270     2.974315    -0.882389
 C    -3.757928     1.494748    -1.961460
 H    -1.825215    -0.827190    -2.368492
 H     0.792345    -0.508254    -2.524790
 H    -4.871931    -2.481698    -0.041705
 H    -4.995944    -0.724516    -0.248915
 H    -4.151188    -1.710069    -1.471428
 H    -3.741470    -2.031946     2.771078
 H    -2.286589    -1.012949     2.998951
 H    -3.843370    -0.272791     2.532286
 H    -2.593125    -3.909665     0.520619
 H    -1.375623    -3.193129    -0.560789
 H    -1.090266    -3.266086     1.201798
 H    -3.940671     3.162329     0.919504
 H    -4.449505     1.485023     1.218584
 H    -2.950187     2.103146     1.952923
 H    -0.796508     3.300988    -0.000946
 H    -0.658901     2.648976    -1.658596
 H    -1.913820     3.852030    -1.264658
 H    -4.523215     0.713000    -1.866354
 H    -4.275346     2.460314    -2.082477
 H    -3.186255     1.306312    -2.883198
 H     4.603797    -2.234022     0.049217
 H     4.724671     1.979844     0.839054
 H     5.869447    -0.218468     0.727732
 H     0.933668    -2.245751    -0.672608
 H     1.158310     2.439059    -0.211617
 H     1.495584    -4.397478     0.336364
 H     3.160480    -3.875243     0.670402
 H     1.810722    -3.109306     1.525862
 H     1.895457    -3.967075    -2.154546
 H     2.346797    -2.338471    -2.717052
 H     3.534983    -3.340876    -1.860624
 H     2.331377     4.552476    -0.636285
 H     3.892576     3.829358    -0.197860
 H     3.023734     3.253230    -1.638944
 H     1.407766     4.016422     1.695160
 H     1.399495     2.336119     2.282487
 H     2.930101     3.229064     2.171936
 H    -0.309782     1.237994     1.031336
 H     0.140995    -1.614602     1.304184
 H     0.754652    -0.384344     2.194509
