# Supplementary material for: Activation of Small Molecules by Heavier Analogs of Cyclic(Alkyl)(Amino)Carbenes (CAACs): A DFT Study
Source: Inorg Chem. 2026 Jul 10;65(29):16713–23. doi: 10.1021/acs.inorgchem.6c01118 (PMC13418173; doi:10.1021/acs.inorgchem.6c01118)
Supplement: Supplementary file 1 [file ic6c01118_si_001.zip › Optimized xyz-coordinates final/Optimized xyz-coordinates/Optimized structures 1-10ab/NH2-H Products/6b-NH2-H-product.xyz]

   62
scf done: -1193.559770
 C     1.467842     2.427026    -0.181094
 C     2.109674     1.312038     0.367951
 C     3.332289     1.510399     1.029010
 C     3.893917     2.777331     1.141288
 C     3.242688     3.883081     0.592475
 C     2.031692     3.699329    -0.067488
 C     1.518071    -0.098718     0.379949
 C     0.201115    -0.325619    -0.426471
 N    -0.855886     0.101718     0.494480
 C    -0.361076    -0.115886     1.768541
 C     0.969521    -0.309888     1.786667
 C    -2.218628    -0.091168     0.133182
 C    -2.964509     1.034050    -0.278454
 C    -4.282627     0.843034    -0.703384
 C    -4.858360    -0.422056    -0.709608
 C    -4.123569    -1.519250    -0.274654
 C    -2.800021    -1.378130     0.153431
 C    -2.372822     2.427387    -0.248094
 C    -3.207328     3.375609     0.611227
 C    -2.039107    -2.603759     0.626431
 C    -1.826658    -3.604285    -0.509780
 C     2.530511    -1.129151    -0.097965
 C     2.555257    -2.415107     0.451520
 C     3.417662    -3.389580    -0.047302
 C     4.267197    -3.095279    -1.112633
 C     4.251122    -1.817511    -1.669491
 C     3.393463    -0.842605    -1.162905
 C    -2.723458    -3.258353     1.826228
 C    -2.163581     2.978134    -1.657653
 H     1.595327    -0.371652     2.675136
 H    -1.046398    -0.079586     2.617056
 H    -4.586962    -2.509319    -0.267898
 H    -4.870003     1.704795    -1.030437
 H    -5.889537    -0.553360    -1.046885
 H    -1.046561    -2.277732     0.968833
 H    -1.384199     2.329993     0.221853
 H    -1.219809    -4.457726    -0.168981
 H    -2.784639    -4.000599    -0.882261
 H    -1.306363    -3.139797    -1.361468
 H    -2.126409    -4.106385     2.196549
 H    -2.847620    -2.542352     2.652561
 H    -3.722116    -3.643434     1.566311
 H    -2.710221     4.354796     0.693940
 H    -4.207064     3.549344     0.181322
 H    -3.345333     2.978189     1.628232
 H    -1.703856     3.978701    -1.617458
 H    -1.497358     2.317411    -2.230788
 H    -3.118074     3.070991    -2.201344
 H     3.852691     0.650888     1.460251
 H     4.847536     2.903033     1.660199
 H     3.681625     4.880144     0.677131
 H     1.512375     4.554391    -0.508102
 H     0.533889     2.290805    -0.722755
 H     3.409900     0.166097    -1.584739
 H     4.917564    -1.573469    -2.500510
 H     4.944454    -3.857987    -1.504264
 H     3.427055    -4.386066     0.401409
 H     1.883614    -2.645679     1.282576
 N     0.115713     0.289729    -1.721419
 H     0.126878    -1.433645    -0.498390
 H     1.003774     0.189394    -2.208483
 H    -0.584595    -0.186746    -2.285576
