# Supplementary material for: Activation of Small Molecules by Heavier Analogs of Cyclic(Alkyl)(Amino)Carbenes (CAACs): A DFT Study
Source: Inorg Chem. 2026 Jul 10;65(29):16713–23. doi: 10.1021/acs.inorgchem.6c01118 (PMC13418173; doi:10.1021/acs.inorgchem.6c01118)
Supplement: Supplementary file 1 [file ic6c01118_si_001.zip › Optimized xyz-coordinates final/Optimized xyz-coordinates/Optimized structures 1-10ab/NH2-H Products/7a-NH2-H-product.xyz]

   66
scf done: -1800.118677
 C     4.409101     1.034341     0.200127
 C     5.021848    -0.212320     0.146386
 C     4.250235    -1.352261    -0.051913
 C     2.862545    -1.269232    -0.193977
 C     2.251927     0.003465    -0.149887
 C     3.025717     1.166370     0.048692
 C     2.046584    -2.532660    -0.379631
 C     2.343099    -3.205874    -1.718863
 N     0.845517     0.114305    -0.291127
 C     0.222236    -0.064088    -1.525568
 C    -1.124826    -0.108532    -1.539955
 C    -1.819067     0.047864    -0.198989
Si    -2.912338    -1.480907     0.122622
 C    -3.615234    -1.526582     1.868021
 C     2.386885     2.538540     0.082083
 C     2.579343     3.221019     1.434995
Si    -0.360796     0.162001     1.009775
Si    -2.704528     1.739658    -0.234638
 C    -1.423742     3.104034    -0.474025
 C    -3.894891     1.868976    -1.690089
 C    -3.647756     2.061335     1.365189
 C    -1.876996    -3.035474    -0.169178
 C    -4.346754    -1.562243    -1.100633
 C     2.234595    -3.501164     0.787008
 C     2.882365     3.415319    -1.066902
 H    -1.681572    -0.243656    -2.469614
 H     0.860983    -0.155008    -2.408393
 H    -4.810547    -2.560796    -1.053388
 H    -5.127646    -0.823933    -0.864693
 H    -4.019649    -1.393571    -2.138155
 H    -4.144174    -2.479546     2.031157
 H    -2.805561    -1.446567     2.608336
 H    -4.330728    -0.711071     2.047495
 H    -2.528315    -3.924089    -0.175044
 H    -1.365702    -2.980165    -1.142704
 H    -1.111589    -3.199335     0.603828
 H    -3.971585     3.113718     1.404192
 H    -4.547809     1.432662     1.441346
 H    -3.023146     1.869436     2.251812
 H    -0.811101     3.270148     0.424578
 H    -0.752378     2.859328    -1.311923
 H    -1.931879     4.052230    -0.712402
 H    -4.749811     1.183884    -1.609042
 H    -4.289908     2.896600    -1.740791
 H    -3.380822     1.664364    -2.641904
 H     4.735634    -2.331230    -0.088878
 H     5.018566     1.928842     0.354319
 H     6.105364    -0.296657     0.260368
 H     0.988811    -2.235902    -0.393309
 H     1.309153     2.387803    -0.064887
 H     1.560307    -4.366694     0.685697
 H     3.264413    -3.889191     0.835104
 H     2.023268    -3.005335     1.746439
 H     1.704442    -4.092339    -1.859074
 H     2.159927    -2.519232    -2.558739
 H     3.392951    -3.534999    -1.779993
 H     2.354870     4.382246    -1.071752
 H     3.961298     3.623566    -0.983445
 H     2.710727     2.929074    -2.039089
 H     2.049078     4.186154     1.462118
 H     2.190674     2.597037     2.253950
 H     3.643397     3.419895     1.641862
 H    -0.265216     1.409729     1.825621
 N    -0.185135    -1.054799     2.217295
 H    -0.127521    -2.044849     2.016824
 H     0.204124    -0.824636     3.123010
