# Supplementary material for: Activation of Small Molecules by Heavier Analogs of Cyclic(Alkyl)(Amino)Carbenes (CAACs): A DFT Study
Source: Inorg Chem. 2026 Jul 10;65(29):16713–23. doi: 10.1021/acs.inorgchem.6c01118 (PMC13418173; doi:10.1021/acs.inorgchem.6c01118)
Supplement: Supplementary file 1 [file ic6c01118_si_001.zip › Optimized xyz-coordinates final/Optimized xyz-coordinates/Optimized structures 1-10ab/NH2-H Products/7b-NH2-H-product.xyz]

   62
scf done: -1444.877638
 C     1.647396     2.469607     0.694446
 C     2.399414     1.316455     0.409638
 C     3.767215     1.476351     0.166004
 C     4.357257     2.741476     0.185007
 C     3.594828     3.876331     0.443912
 C     2.231014     3.732003     0.703325
 C     1.690842    -0.038246     0.405097
Si     0.274624    -0.022414    -0.912984
 N    -1.002195     0.021590     0.318457
 C    -0.438811    -0.141857     1.582239
 C     0.901544    -0.190509     1.690737
 C    -2.392766    -0.143372     0.096415
 C    -3.195457     0.993046    -0.138259
 C    -4.561238     0.810328    -0.373458
 C    -5.126759    -0.459696    -0.369257
 C    -4.326085    -1.572384    -0.134994
 C    -2.953693    -1.439519     0.093115
 C    -2.611149     2.390614    -0.119548
 C    -3.211088     3.230826     1.006957
 C    -2.105014    -2.674453     0.327944
 C    -2.194207    -3.654246    -0.840932
 C     2.595676    -1.209843     0.071873
 C     2.810843    -2.262125     0.966466
 C     3.621647    -3.343957     0.620116
 C     4.231143    -3.396557    -0.630176
 C     4.015192    -2.359765    -1.539242
 C     3.204527    -1.284292    -1.192028
 C    -2.461071    -3.348537     1.652973
 C    -2.748716     3.079792    -1.475378
 H     1.402799    -0.221385     2.659911
 H    -1.125835    -0.195162     2.432292
 H    -4.775495    -2.568939    -0.136286
 H    -5.195356     1.681989    -0.556187
 H    -6.197270    -0.583597    -0.550244
 H    -1.056994    -2.349980     0.400180
 H    -1.536696     2.277386     0.083223
 H    -1.514127    -4.505694    -0.682672
 H    -3.212039    -4.059158    -0.957964
 H    -1.915203    -3.168094    -1.787681
 H    -1.806950    -4.215206     1.836950
 H    -2.348646    -2.652708     2.497932
 H    -3.502893    -3.707455     1.653328
 H    -2.730796     4.221170     1.052648
 H    -4.291309     3.391998     0.861151
 H    -3.076780     2.741199     1.983331
 H    -2.286415     4.079667    -1.451734
 H    -2.250372     2.492843    -2.260372
 H    -3.804658     3.208564    -1.762365
 H     4.386911     0.601156    -0.033827
 H     5.430025     2.834276    -0.002652
 H     4.058689     4.865366     0.454156
 H     1.617652     4.609184     0.924942
 H     0.584847     2.365610     0.932930
 H     3.031744    -0.480605    -1.915148
 H     4.476463    -2.393009    -2.529431
 H     4.864737    -4.244416    -0.900921
 H     3.773978    -4.154231     1.337598
 H     2.325052    -2.239532     1.943456
 N     0.365953     1.261417    -2.038825
 H     0.131731    -1.256637    -1.734791
 H     0.637544     2.204323    -1.787399
 H     0.059720     1.169001    -2.997940
