# Supplementary material for: Activation of Small Molecules by Heavier Analogs of Cyclic(Alkyl)(Amino)Carbenes (CAACs): A DFT Study
Source: Inorg Chem. 2026 Jul 10;65(29):16713–23. doi: 10.1021/acs.inorgchem.6c01118 (PMC13418173; doi:10.1021/acs.inorgchem.6c01118)
Supplement: Supplementary file 1 [file ic6c01118_si_001.zip › Optimized xyz-coordinates final/Optimized xyz-coordinates/Optimized structures 1-10ab/NH2-H Products/8a-NH2-H-product.xyz]

   66
scf done: -3587.286326
 C     3.113028     1.126757    -0.012448
 C     4.491983     0.959147     0.140108
 C     5.076471    -0.299770     0.058693
 C     4.278318    -1.416483    -0.164597
 C     2.892753    -1.299234    -0.304445
 C     2.310187    -0.012765    -0.239707
 C     2.049639    -2.543951    -0.501362
 C     2.236038    -3.537992     0.644286
 N     0.912254     0.142050    -0.379901
Ge    -0.352986     0.202113     1.005514
 N    -0.161434    -1.120786     2.255126
 C     2.506771     2.513238     0.047719
 C     3.031017     3.402685    -1.078660
 C     2.315157    -3.200839    -1.855233
 C     0.258843    -0.109170    -1.577744
 C    -1.089754    -0.172943    -1.589549
 C    -1.832125     0.034780    -0.282406
Si    -2.699449     1.732225    -0.414900
 C    -3.751188     2.094914     1.106368
Si    -2.937885    -1.474082     0.093269
 C    -4.399995    -1.544159    -1.096651
 C    -3.590284    -1.468567     1.857335
 C    -1.928357    -3.045546    -0.187046
 C     2.708569     3.161881     1.415999
 C    -1.393277     3.082323    -0.596831
 C    -3.779637     1.828081    -1.955397
 H    -1.631123    -0.351668    -2.521124
 H     0.878380    -0.234581    -2.470636
 H    -4.908341    -2.516531    -0.994093
 H    -5.140748    -0.759437    -0.880498
 H    -4.085876    -1.439059    -2.146615
 H    -4.182880    -2.380354     2.036581
 H    -2.751925    -1.453457     2.570577
 H    -4.237215    -0.602667     2.059949
 H    -2.587262    -3.927991    -0.156665
 H    -1.433264    -3.019784    -1.169958
 H    -1.152961    -3.192529     0.579387
 H    -4.095831     3.141145     1.084810
 H    -4.642922     1.450881     1.147604
 H    -3.183563     1.948102     2.038925
 H    -0.844103     3.275270     0.336982
 H    -0.665745     2.807197    -1.376547
 H    -1.874157     4.026043    -0.900382
 H    -4.615955     1.115937    -1.940863
 H    -4.201316     2.843085    -2.036418
 H    -3.185461     1.642102    -2.863279
 H     4.740877    -2.405632    -0.219821
 H     5.121826     1.835613     0.315037
 H     6.157513    -0.411822     0.171861
 H     0.996379    -2.229966    -0.495366
 H     1.426442     2.390657    -0.110724
 H     1.539128    -4.384967     0.540621
 H     3.256772    -3.951224     0.666594
 H     2.055451    -3.057298     1.617778
 H     1.659901    -4.074319    -2.000107
 H     2.132534    -2.498560    -2.682043
 H     3.358506    -3.546032    -1.935697
 H     2.528798     4.382922    -1.064919
 H     4.114402     3.581094    -0.984713
 H     2.852837     2.942331    -2.062135
 H     2.202030     4.138948     1.462367
 H     2.302513     2.530772     2.221191
 H     3.776173     3.330072     1.631530
 H    -0.227820     1.490182     1.838561
 H    -0.003556    -2.063227     1.913816
 H     0.489105    -0.916030     3.007650
