# Supplementary material for: Activation of Small Molecules by Heavier Analogs of Cyclic(Alkyl)(Amino)Carbenes (CAACs): A DFT Study
Source: Inorg Chem. 2026 Jul 10;65(29):16713–23. doi: 10.1021/acs.inorgchem.6c01118 (PMC13418173; doi:10.1021/acs.inorgchem.6c01118)
Supplement: Supplementary file 1 [file ic6c01118_si_001.zip › Optimized xyz-coordinates final/Optimized xyz-coordinates/Optimized structures 1-10ab/NH2-H Products/8b-NH2-H-product.xyz]

   62
scf done: -3232.047005
 C     3.148934    -1.389114    -1.080945
 C     2.451659    -1.258987     0.132127
 C     2.400864    -2.371445     0.978331
 C     3.038857    -3.564699     0.636918
 C     3.739745    -3.672291    -0.560704
 C     3.789345    -2.575384    -1.422402
 C     1.710343     0.023932     0.457429
 C     0.886482    -0.039263     1.726885
 C    -0.455675     0.034374     1.628855
 N    -1.058998     0.188794     0.391518
 C    -2.431296    -0.099462     0.189152
 C    -3.337272     0.961528    -0.019475
 C    -4.684038     0.655746    -0.236546
 C    -5.131057    -0.660633    -0.239083
 C    -4.228673    -1.698597    -0.031427
 C    -2.870932    -1.442575     0.176611
 C    -2.881892     2.406096     0.003835
 C    -3.058565     3.074120    -1.358431
 C    -1.906940    -2.596170     0.381536
 C    -2.134243    -3.276201     1.731637
 C     2.564396     1.283619     0.467071
 C     1.933200     2.520643     0.687377
 C     2.656275     3.707892     0.719832
 C     4.041272     3.690267     0.545811
 C     4.683569     2.471177     0.352676
 C     3.954627     1.281010     0.313373
Ge     0.258809     0.174815    -0.932240
 N     0.165324     1.666295    -1.972588
 C    -3.575988     3.190951     1.116387
 C    -1.961893    -3.601393    -0.767321
 H     1.385596    -0.062381     2.697877
 H    -1.118369     0.008495     2.499940
 H    -4.585380    -2.731919    -0.038609
 H    -5.397780     1.467412    -0.400737
 H    -6.188630    -0.879826    -0.405411
 H    -0.888217    -2.182511     0.400107
 H    -1.804601     2.389867     0.225247
 H    -1.189602    -4.375490    -0.637107
 H    -2.937241    -4.110596    -0.820516
 H    -1.788639    -3.107945    -1.735479
 H    -1.398753    -4.080520     1.890983
 H    -2.038612    -2.559017     2.560502
 H    -3.140318    -3.721914     1.790268
 H    -3.183024     4.218632     1.169883
 H    -4.662573     3.261292     0.947167
 H    -3.422516     2.715365     2.097072
 H    -2.718646     4.121702    -1.321328
 H    -2.463657     2.553508    -2.122446
 H    -4.114392     3.077761    -1.674208
 H     4.481867     0.336319     0.172595
 H     5.769717     2.437651     0.235398
 H     4.613949     4.620142     0.572854
 H     2.136134     4.653567     0.892162
 H     0.853263     2.541658     0.866204
 H     3.186482    -0.541156    -1.772238
 H     4.324810    -2.647718    -2.372313
 H     4.238011    -4.606929    -0.828292
 H     2.982983    -4.418387     1.317046
 H     1.838891    -2.300569     1.911478
 H     0.097888    -1.028751    -1.873335
 H     0.595272     2.503505    -1.587784
 H     0.463271     1.538204    -2.934881
