# Supplementary material for: Activation of Small Molecules by Heavier Analogs of Cyclic(Alkyl)(Amino)Carbenes (CAACs): A DFT Study
Source: Inorg Chem. 2026 Jul 10;65(29):16713–23. doi: 10.1021/acs.inorgchem.6c01118 (PMC13418173; doi:10.1021/acs.inorgchem.6c01118)
Supplement: Supplementary file 1 [file ic6c01118_si_001.zip › Optimized xyz-coordinates final/Optimized xyz-coordinates/Optimized structures 1-10ab/NH2-H Products/9a-NH2-H-product.xyz]

   66
scf done: -1725.071882
 C    -3.231634     1.103866     0.132075
 C    -4.612275     0.917457     0.024540
 C    -5.177845    -0.348533     0.129987
 C    -4.357719    -1.453394     0.332028
 C    -2.970222    -1.317277     0.427922
 C    -2.404812    -0.023632     0.339099
 C    -2.103831    -2.550537     0.594257
 C    -2.282373    -3.521601    -0.572250
 N    -1.008224     0.151325     0.430056
Sn     0.370676     0.214694    -1.134077
 N     0.187632    -1.325309    -2.458512
 C    -2.645993     2.498164     0.043960
 C    -3.145552     3.388560     1.180801
 C    -2.343707    -3.239669     1.936527
 C    -0.324612    -0.087480     1.607046
 C     1.027062    -0.145470     1.652367
 C     1.876678     0.041181     0.410966
Si     2.746370     1.728969     0.572116
 C     3.920400     2.047967    -0.868505
Si     2.963367    -1.490118     0.092461
 C     4.404294    -1.555715     1.306801
 C     3.636740    -1.522525    -1.665072
 C     1.914122    -3.033731     0.369485
 C    -2.900416     3.135164    -1.321149
 C     1.440649     3.091646     0.621649
 C     3.706346     1.837785     2.189162
 H     1.518523    -0.319441     2.613569
 H    -0.932787    -0.217772     2.509158
 H     4.921838    -2.524446     1.217626
 H     5.142440    -0.764492     1.104714
 H     4.065716    -1.449931     2.349149
 H     4.276699    -2.409478    -1.801203
 H     2.812626    -1.583207    -2.394334
 H     4.243076    -0.634517    -1.896893
 H     2.534232    -3.940076     0.282240
 H     1.457342    -3.020654     1.370734
 H     1.100662    -3.120271    -0.366851
 H     4.308017     3.078046    -0.817938
 H     4.784150     1.365576    -0.847299
 H     3.418950     1.928821    -1.842402
 H     0.963461     3.267453    -0.354880
 H     0.654643     2.835451     1.349841
 H     1.898737     4.042076     0.939091
 H     4.517593     1.099263     2.254483
 H     4.152981     2.840931     2.282363
 H     3.036668     1.689741     3.050235
 H    -4.804735    -2.448666     0.405288
 H    -5.259083     1.784806    -0.133820
 H    -6.260367    -0.475117     0.051958
 H    -1.056381    -2.217822     0.585405
 H    -1.558985     2.389633     0.169471
 H    -1.582317    -4.367985    -0.483897
 H    -3.301770    -3.937384    -0.607159
 H    -2.097343    -3.018566    -1.533417
 H    -1.669596    -4.102375     2.057700
 H    -2.166896    -2.549887     2.775193
 H    -3.378783    -3.608122     2.020793
 H    -2.659558     4.376412     1.143778
 H    -4.234078     3.549643     1.121420
 H    -2.928292     2.937917     2.160876
 H    -2.410929     4.119587    -1.390140
 H    -2.511432     2.505442    -2.135990
 H    -3.976827     3.285098    -1.503455
 H     0.182050     1.603997    -2.115988
 H     0.042732    -2.243337    -2.046001
 H    -0.520754    -1.180439    -3.174635
