# Supplementary material for: Activation of Small Molecules by Heavier Analogs of Cyclic(Alkyl)(Amino)Carbenes (CAACs): A DFT Study
Source: Inorg Chem. 2026 Jul 10;65(29):16713–23. doi: 10.1021/acs.inorgchem.6c01118 (PMC13418173; doi:10.1021/acs.inorgchem.6c01118)
Supplement: Supplementary file 1 [file ic6c01118_si_001.zip › Optimized xyz-coordinates final/Optimized xyz-coordinates/Optimized structures 1-10ab/NH2-H Products/9b-NH2-H-product.xyz]

   62
scf done: -1369.832023
 C     3.303844    -1.654698    -0.642992
 C     2.551664    -1.318380     0.496441
 C     2.511256    -2.243778     1.545054
 C     3.206927    -3.450838     1.467000
 C     3.959416    -3.761110     0.338059
 C     4.002780    -2.854066    -0.722113
 C     1.772691    -0.018562     0.556607
 C     0.853322     0.113101     1.749249
 C    -0.493101     0.049874     1.630141
 N    -1.133648    -0.152322     0.428340
 C    -2.536682    -0.049989     0.300383
 C    -3.166792     1.214207     0.349890
 C    -4.555266     1.277562     0.204259
 C    -5.311718     0.128953    -0.000088
 C    -4.682059    -1.109397    -0.056328
 C    -3.297824    -1.222805     0.097065
 C    -2.374865     2.493418     0.536794
 C    -2.502289     3.412814    -0.677336
 C    -2.641631    -2.587777     0.052454
 C    -3.149877    -3.492087     1.174454
 C     2.600992     1.242799     0.384159
 C     1.943049     2.485720     0.371357
 C     2.644091     3.677419     0.227743
 C     4.034832     3.662355     0.105663
 C     4.703571     2.442669     0.142182
 C     3.996739     1.246555     0.279632
Sn     0.295552    -0.173881    -1.082390
 N    -0.002469     1.431059    -2.295441
 C    -2.753251     3.206353     1.834225
 C    -2.805734    -3.246341    -1.316625
 H     1.300168     0.316019     2.725967
 H    -1.139116     0.167655     2.508214
 H    -5.279765    -2.011186    -0.214581
 H    -5.053306     2.250143     0.241877
 H    -6.395862     0.199545    -0.117114
 H    -1.566745    -2.427365     0.223669
 H    -1.316142     2.208840     0.618471
 H    -2.269779    -4.207890    -1.355278
 H    -3.865490    -3.445120    -1.543821
 H    -2.410586    -2.604402    -2.118707
 H    -2.617367    -4.456275     1.168690
 H    -2.999303    -3.024778     2.159198
 H    -4.225620    -3.705230     1.067212
 H    -2.127939     4.100662     1.984195
 H    -3.805076     3.534263     1.822203
 H    -2.620744     2.548095     2.706264
 H    -1.896877     4.323135    -0.536166
 H    -2.148921     2.902571    -1.585593
 H    -3.544933     3.730788    -0.836960
 H     4.545112     0.304211     0.318363
 H     5.793719     2.414259     0.068888
 H     4.590681     4.596133    -0.005685
 H     2.101445     4.626117     0.219935
 H     0.857121     2.511182     0.505717
 H     3.340712    -0.958203    -1.487741
 H     4.578245    -3.087202    -1.621383
 H     4.502232    -4.707152     0.277182
 H     3.155701    -4.155493     2.300840
 H     1.912281    -2.012982     2.427791
 H     0.177265    -1.585840    -2.039703
 H     0.488512     2.267920    -1.984427
 H     0.231100     1.266628    -3.272307
