# Supplementary material for: Activation of Small Molecules by Heavier Analogs of Cyclic(Alkyl)(Amino)Carbenes (CAACs): A DFT Study
Source: Inorg Chem. 2026 Jul 10;65(29):16713–23. doi: 10.1021/acs.inorgchem.6c01118 (PMC13418173; doi:10.1021/acs.inorgchem.6c01118)
Supplement: Supplementary file 1 [file ic6c01118_si_001.zip › Optimized xyz-coordinates final/Optimized xyz-coordinates/Optimized structures 1-10ab/Reactants/10a-H-H-acyclic.xyz]

   62
scf done: -1647.128827
 C    -2.845439     1.596886    -0.146735
 C    -4.092494     2.044183     0.298082
 C    -4.694887     1.497452     1.425894
 C    -4.050300     0.490981     2.136307
 C    -2.801795     0.007631     1.734355
 C    -2.211097     0.567897     0.579952
 C    -2.093728    -1.054406     2.553524
 C    -2.982522    -2.262512     2.838870
 N    -0.965755     0.044381     0.144658
Pb    -0.914909    -1.636126    -1.347440
 C    -2.196894     2.239199    -1.355568
 C    -1.867014     3.707505    -1.084384
 C    -1.532550    -0.452811     3.842860
 C     0.175751     0.558541     0.588926
 C     1.389594    -0.167665     0.422974
 C     2.685088     0.280261     0.330764
Si     4.059248    -0.994601     0.441064
 C     5.163089    -0.619777     1.926783
Si     3.021541     2.124297     0.161347
 C     1.930542     2.861785    -1.190571
 C     4.809141     2.484748    -0.321579
 C     2.693539     2.995679     1.805866
 C    -3.049093     2.076800    -2.612087
 C     3.329622    -2.719017     0.670105
 C     5.114630    -1.021676    -1.123901
 H     1.176364    -1.266075     0.379003
 H     0.146213     1.521090     1.114778
 H     2.176349     2.409727    -2.164493
 H     0.861418     2.689488    -1.001798
 H     2.089822     3.949177    -1.270491
 H     4.964965     3.575602    -0.336180
 H     5.538445     2.055627     0.381642
 H     5.038821     2.103292    -1.328087
 H     2.897683     4.075744     1.725266
 H     1.653278     2.873611     2.144534
 H     3.346953     2.583217     2.591032
 H     5.966403    -1.369157     2.015898
 H     5.636258     0.371054     1.851825
 H     2.724128    -2.789102     1.587131
 H     2.689527    -3.014247    -0.176902
 H     4.142576    -3.459046     0.746237
 H     5.666378    -0.081514    -1.267560
 H     5.851634    -1.839485    -1.072499
 H     4.488045    -1.186629    -2.014771
 H    -4.524625     0.071968     3.027113
 H    -4.600243     2.841249    -0.251010
 H    -5.670931     1.861197     1.755750
 H    -1.239950    -1.412255     1.957853
 H    -1.250130     1.708306    -1.537122
 H    -2.410434    -3.043495     3.363124
 H    -3.842493    -2.002693     3.476217
 H    -3.376103    -2.698962     1.907970
 H    -0.977422    -1.210602     4.417853
 H    -0.845982     0.378816     3.625058
 H    -2.339039    -0.063563     4.485234
 H    -1.319991     4.145965    -1.933432
 H    -2.780632     4.303543    -0.929613
 H    -1.242517     3.819224    -0.185123
 H    -2.538600     2.514802    -3.484038
 H    -3.231874     1.012640    -2.825363
 H    -4.025075     2.577795    -2.510818
 H     4.573428    -0.640454     2.856894
