# Supplementary material for: Activation of Small Molecules by Heavier Analogs of Cyclic(Alkyl)(Amino)Carbenes (CAACs): A DFT Study
Source: Inorg Chem. 2026 Jul 10;65(29):16713–23. doi: 10.1021/acs.inorgchem.6c01118 (PMC13418173; doi:10.1021/acs.inorgchem.6c01118)
Supplement: Supplementary file 1 [file ic6c01118_si_001.zip › Optimized xyz-coordinates final/Optimized xyz-coordinates/Optimized structures 1-10ab/Reactants/10a-reactant.xyz]

   62
scf done: -1647.198812
 C    -2.451494    -0.028402     0.439624
 C    -3.180451     1.178893     0.369137
 C    -4.571387     1.116019     0.248263
 C    -5.234623    -0.105680     0.212752
 C    -4.509086    -1.288877     0.305274
 C    -3.116980    -1.274430     0.424124
 C    -2.466460     2.515138     0.388979
 C    -2.329533     3.078659    -1.025834
 C    -2.332704    -2.570608     0.479635
 C    -2.942207    -3.601338     1.425371
 N    -1.039143     0.008366     0.501011
 C    -0.406418    -0.051715     1.719814
 C     0.948153    -0.064905     1.808349
 C     1.801102    -0.019544     0.586820
Si     2.793637    -1.620331     0.402149
 C     1.639892    -3.087516     0.686968
 C    -2.153320    -3.147138    -0.925544
Pb     0.343883     0.066817    -1.213063
Si     2.765833     1.609828     0.601809
 C     3.650881     1.868394     2.247353
 C     4.045978     1.710036    -0.781860
 C     1.557631     3.052353     0.401733
 C    -3.119547     3.527114     1.326172
 C     4.198679    -1.726780     1.657514
 C     3.536874    -1.816568    -1.325846
 H     1.403185    -0.113556     2.804455
 H    -1.043360    -0.089961     2.612636
 H     4.664562    -2.725132     1.629057
 H     4.984674    -0.984357     1.448292
 H     3.833348    -1.554063     2.681956
 H     4.151451    -2.730982    -1.360800
 H     2.757380    -1.921176    -2.098897
 H     4.180326    -0.971785    -1.610413
 H     2.202166    -4.034895     0.676717
 H     1.127290    -3.001936     1.657034
 H     0.866818    -3.152338    -0.095990
 H     4.492746     2.717255    -0.799048
 H     4.863862     0.987841    -0.634470
 H     3.605085     1.524537    -1.774375
 H     1.159513     3.137209    -0.623156
 H     0.707949     2.929523     1.092377
 H     2.047468     4.010178     0.640736
 H     4.370266     1.064968     2.463380
 H     4.201446     2.823056     2.232519
 H     2.928962     1.910986     3.077490
 H    -5.036611    -2.245588     0.283520
 H    -5.147502     2.042427     0.184545
 H    -6.322750    -0.136135     0.117937
 H    -1.332088    -2.326142     0.864104
 H    -1.451155     2.323710     0.765657
 H    -1.534574    -4.058570    -0.904184
 H    -3.126115    -3.405693    -1.373859
 H    -1.668591    -2.421358    -1.598551
 H    -2.280691    -4.477273     1.512551
 H    -3.087696    -3.182441     2.432410
 H    -3.918700    -3.965805     1.068782
 H    -2.507216     4.440152     1.389899
 H    -4.119266     3.830186     0.976531
 H    -3.229175     3.118097     2.341739
 H    -1.754106     4.018182    -1.023383
 H    -1.817624     2.367565    -1.694205
 H    -3.318154     3.284187    -1.467083
