# Supplementary material for: Activation of Small Molecules by Heavier Analogs of Cyclic(Alkyl)(Amino)Carbenes (CAACs): A DFT Study
Source: Inorg Chem. 2026 Jul 10;65(29):16713–23. doi: 10.1021/acs.inorgchem.6c01118 (PMC13418173; doi:10.1021/acs.inorgchem.6c01118)
Supplement: Supplementary file 1 [file ic6c01118_si_001.zip › Optimized xyz-coordinates final/Optimized xyz-coordinates/Optimized structures 1-10ab/Reactants/10b-reactant.xyz]

   58
scf done: -1291.962282
 C    -1.195837     2.408171     1.266911
 C    -1.869014     1.440989     0.492231
 C    -2.528332     1.907694    -0.674447
 C    -2.536558     3.258469    -1.019820
 C    -1.870698     4.191208    -0.229001
 C    -1.198807     3.752849     0.913813
 C    -1.777745    -0.024723     0.803191
 C    -3.029101    -0.838957     0.741870
 C    -4.316877    -0.283860     0.703060
 C    -5.451249    -1.095577     0.683451
 C    -5.331296    -2.482347     0.714749
 C    -4.057121    -3.051380     0.776162
 C    -2.928408    -2.241436     0.790281
 C    -0.872306    -0.384066     1.928050
 C     0.472064    -0.444572     1.768073
 N     1.078748    -0.297914     0.542936
Pb    -0.347447    -0.154381    -1.142455
 C     2.487505    -0.314401     0.440033
 C     3.207173     0.900431     0.487726
 C     4.594433     0.866592     0.325168
 C     5.265061    -0.336593     0.132259
 C     4.550830    -1.529898     0.103878
 C     3.162047    -1.543052     0.259940
 C     2.478571     2.216468     0.666834
 C     2.297633     2.923053    -0.676538
 C     2.385059    -2.842803     0.181470
 C     3.058845    -3.996087     0.918987
 C     3.138609     3.133428     1.692005
 C     2.110836    -3.211587    -1.277771
 H    -1.303442    -0.601157     2.910351
 H     1.133713    -0.634911     2.623605
 H     5.161722     1.800328     0.352015
 H     5.085504    -2.471436    -0.042220
 H     6.350575    -0.345344     0.007466
 H     1.473766     1.972299     1.039112
 H     1.413314    -2.664821     0.666540
 H     1.697428     3.839600    -0.561910
 H     3.270410     3.198216    -1.115368
 H     1.781512     2.274468    -1.402582
 H     2.515888     4.025855     1.862366
 H     3.274522     2.622774     2.657266
 H     4.126861     3.487387     1.357511
 H     2.404335    -4.881441     0.925044
 H     4.005088    -4.296729     0.442009
 H     3.279204    -3.727806     1.962987
 H     1.488480    -4.117683    -1.351812
 H     1.592539    -2.398215    -1.812551
 H     3.051796    -3.397288    -1.820008
 H    -4.436771     0.801545     0.706041
 H    -6.441341    -0.632983     0.655551
 H    -6.220801    -3.116299     0.698797
 H    -3.943858    -4.138085     0.809972
 H    -1.931720    -2.691042     0.843126
 H    -3.071678     1.194149    -1.302578
 H    -3.064827     3.578207    -1.921336
 H    -1.871001     5.248954    -0.500833
 H    -0.674228     4.472678     1.547610
 H    -0.679502     2.075322     2.169237
