# Supplementary material for: Activation of Small Molecules by Heavier Analogs of Cyclic(Alkyl)(Amino)Carbenes (CAACs): A DFT Study
Source: Inorg Chem. 2026 Jul 10;65(29):16713–23. doi: 10.1021/acs.inorgchem.6c01118 (PMC13418173; doi:10.1021/acs.inorgchem.6c01118)
Supplement: Supplementary file 1 [file ic6c01118_si_001.zip › Optimized xyz-coordinates final/Optimized xyz-coordinates/Optimized structures 1-10ab/Reactants/1a-reactant.xyz]

   64
scf done: -1493.496902
 C     4.224079    -0.779436     0.186235
 C     4.709851     0.492017     0.468212
 C     3.838803     1.574922     0.492417
 C     2.476880     1.416799     0.218562
 C     2.007061     0.123641    -0.077211
 C     2.869448    -0.988436    -0.085630
 C     1.548951     2.609414     0.302844
 C     1.296542     2.974760     1.765490
 N     0.630671    -0.073429    -0.411341
 C     0.272195    -0.260963    -1.835851
 C    -1.180029    -0.705658    -1.753281
 C    -1.611955    -0.244090    -0.325281
Si    -2.613688     1.393998    -0.361012
 C    -1.891919     2.519694    -1.697513
 C     2.359424    -2.395790    -0.324439
 C     2.548213    -3.259958     0.922456
 C    -0.368283     0.012114     0.447570
Si    -2.497687    -1.640231     0.642097
 C    -1.238796    -3.000053     0.982518
 C    -3.864533    -2.398513    -0.415746
 C    -3.202118    -1.047261     2.278831
 C    -4.407649     1.073832    -0.844472
 C    -2.553876     2.316263     1.271991
 C     2.042546     3.803267    -0.510116
 C     2.999944    -3.039223    -1.553264
 H     0.940239    -0.992726    -2.312907
 H     0.405502     0.700125    -2.362375
 H    -1.245787    -1.802471    -1.851865
 H    -1.792854    -0.286171    -2.565074
 H    -4.050039    -0.358148     2.148505
 H    -3.559352    -1.909813     2.863743
 H    -2.419946    -0.535125     2.859065
 H    -0.420816    -2.616173     1.610040
 H    -1.717002    -3.841043     1.509841
 H    -0.801168    -3.398715     0.053614
 H    -4.267629    -3.288731     0.093954
 H    -4.699363    -1.706203    -0.593363
 H    -3.481719    -2.726540    -1.395057
 H    -3.098081     3.270207     1.179971
 H    -3.008369     1.740435     2.089647
 H    -1.513945     2.529050     1.556609
 H    -0.843772     2.790059    -1.500713
 H    -1.945623     2.066466    -2.699542
 H    -2.472358     3.456132    -1.729366
 H    -4.960337     0.536463    -0.059261
 H    -4.917077     2.036772    -1.010656
 H    -4.481855     0.490294    -1.775348
 H     4.223126     2.569378     0.731496
 H     4.908343    -1.631728     0.188489
 H     5.771642     0.638463     0.680449
 H     1.276498    -2.329539    -0.500524
 H     2.570677    -4.036203    -1.739342
 H     2.848675    -2.428119    -2.456447
 H     4.086102    -3.165913    -1.420667
 H     1.293579     4.610541    -0.495995
 H     2.977969     4.220807    -0.105372
 H     2.226308     3.527310    -1.559810
 H     2.092458    -4.252350     0.780262
 H     3.615564    -3.409215     1.150378
 H     2.080319    -2.791421     1.800535
 H     0.596735     3.822295     1.841630
 H     0.864718     2.115439     2.299008
 H     2.232494     3.263818     2.270176
 H     0.582026     2.299502    -0.115461
