# Supplementary material for: Activation of Small Molecules by Heavier Analogs of Cyclic(Alkyl)(Amino)Carbenes (CAACs): A DFT Study
Source: Inorg Chem. 2026 Jul 10;65(29):16713–23. doi: 10.1021/acs.inorgchem.6c01118 (PMC13418173; doi:10.1021/acs.inorgchem.6c01118)
Supplement: Supplementary file 1 [file ic6c01118_si_001.zip › Optimized xyz-coordinates final/Optimized xyz-coordinates/Optimized structures 1-10ab/Reactants/1b-reactant.xyz]

   60
scf done: -1138.266030
 C     3.923142    -0.833916     0.455982
 C     2.616123    -1.100623     0.033643
 C     2.376971    -2.240755    -0.737874
 C     3.421623    -3.100030    -1.076708
 C     4.719505    -2.829902    -0.647455
 C     4.967280    -1.692228     0.120898
 C     1.474753    -0.203509     0.472705
 C     1.813574     1.271170     0.260441
 C     2.160802     1.688061    -1.033926
 C     2.423306     3.025743    -1.306830
 C     2.339043     3.980104    -0.291796
 C     1.999134     3.579394     0.996983
 C     1.737763     2.235205     1.270205
 C     1.020246    -0.546944     1.911482
 C    -0.449074    -0.171913     1.917112
 N    -0.781904    -0.278606     0.480671
 C     0.206025    -0.348170    -0.376744
 C    -2.161896    -0.210864     0.100965
 C    -2.722872     1.046531    -0.173320
 C    -4.081807     1.091053    -0.500186
 C    -4.844551    -0.070684    -0.546766
 C    -4.261135    -1.305568    -0.278755
 C    -2.906971    -1.400649     0.051619
 C    -1.867376     2.297343    -0.198627
 C    -2.554810     3.514875     0.410394
 C    -2.229012    -2.740582     0.255946
 C    -3.125244    -3.790422     0.902495
 C    -1.393766     2.569235    -1.628085
 C    -1.659016    -3.230721    -1.078207
 H    -1.091522    -0.845099     2.504472
 H    -0.646294     0.859466     2.256825
 H     1.130403    -1.632116     2.054358
 H     1.611262    -0.054933     2.695965
 H    -4.549110     2.052035    -0.725148
 H    -4.869292    -2.210547    -0.331178
 H    -5.905862    -0.014979    -0.800854
 H    -1.373255    -2.577510     0.931323
 H    -2.544874    -4.698264     1.126828
 H    -3.567308    -3.426030     1.842357
 H    -3.948654    -4.092902     0.236708
 H    -1.846570     4.355592     0.467310
 H    -3.410749     3.853188    -0.194723
 H    -2.922600     3.307928     1.427244
 H    -1.088691    -4.163505    -0.942617
 H    -2.472237    -3.427319    -1.794909
 H    -0.995967    -2.470602    -1.518950
 H    -0.718068     3.438200    -1.651668
 H    -0.848208     1.699502    -2.022665
 H    -2.250270     2.774066    -2.290797
 H    -0.963977     2.102107     0.397712
 H     2.216201     0.940981    -1.827912
 H     2.691598     3.327954    -2.322001
 H     2.543165     5.031987    -0.505404
 H     1.938947     4.314851     1.802946
 H     1.479833     1.948424     2.291021
 H     1.360717    -2.439702    -1.085942
 H     3.219112    -3.984669    -1.685729
 H     5.538810    -3.501574    -0.915072
 H     5.982934    -1.468917     0.457026
 H     4.123295     0.065215     1.045235
