# Supplementary material for: Activation of Small Molecules by Heavier Analogs of Cyclic(Alkyl)(Amino)Carbenes (CAACs): A DFT Study
Source: Inorg Chem. 2026 Jul 10;65(29):16713–23. doi: 10.1021/acs.inorgchem.6c01118 (PMC13418173; doi:10.1021/acs.inorgchem.6c01118)
Supplement: Supplementary file 1 [file ic6c01118_si_001.zip › Optimized xyz-coordinates final/Optimized xyz-coordinates/Optimized structures 1-10ab/Reactants/2a-reactant.xyz]

   64
scf done: -1744.812617
 C    -5.008035    -0.031781     0.233639
 C    -4.283307    -1.217128     0.261731
 C    -2.895019    -1.218077     0.094208
 C    -2.239275     0.015146    -0.093820
 C    -2.964298     1.225250    -0.129268
 C    -4.349986     1.178623     0.039647
 N    -0.824951     0.053507    -0.260589
Si     0.334481     0.059358     1.035861
 C     1.780073     0.095227    -0.239906
Si     2.920409     1.521648     0.295320
 C     4.104115     2.008814    -1.089212
 C     1.128501     0.442650    -1.605987
 C    -0.324416    -0.021789    -1.631015
Si     2.637483    -1.604165    -0.231193
 C     4.386217    -1.535011    -0.937441
 C     2.711861    -2.330160     1.508502
 C     1.682082    -2.827948    -1.306459
 C     3.890393     1.111013     1.856252
 C     1.853873     3.040051     0.665885
 H    -0.938134     0.610881    -2.295695
 H    -0.422143    -1.056584    -2.010613
 H     1.137190     1.536833    -1.758287
 H     1.681496     0.023747    -2.464576
 H     4.600821     0.284042     1.706623
 H     4.467248     1.992707     2.178332
 H     3.212306     0.834657     2.679193
 H     1.210520     2.882077     1.546821
 H     2.494658     3.911828     0.875744
 H     1.202025     3.305728    -0.181583
 H     4.662391     2.913007    -0.797038
 H     4.833928     1.218968    -1.315979
 H     3.557912     2.242682    -2.016474
 H     3.262584    -3.284668     1.487622
 H     3.217502    -1.663334     2.221986
 H     1.704027    -2.535378     1.905043
 H     0.661402    -3.000195    -0.932473
 H     1.610627    -2.495511    -2.353650
 H     2.204232    -3.798471    -1.302297
 H     5.068922    -0.934574    -0.317788
 H     4.797883    -2.555653    -0.995597
 H     4.390651    -1.113923    -1.955031
 H    -4.805503    -2.164120     0.419237
 H    -4.925769     2.106846     0.025452
 H    -6.092530    -0.049728     0.366052
 C    -2.121546    -2.518602     0.160931
 C    -2.247498     2.553196    -0.271985
 C    -2.697599    -3.596464    -0.753520
 C    -2.002765    -3.006232     1.605237
 H    -1.256628     2.340951    -0.701210
 C    -2.957047     3.526123    -1.208559
 C    -2.015114     3.172081     1.107559
 H    -2.342970     4.427445    -1.359593
 H    -3.146353     3.072221    -2.193177
 H    -3.924492     3.860124    -0.801645
 H    -2.050355    -4.487529    -0.752073
 H    -3.698594    -3.920154    -0.427224
 H    -2.783152    -3.238049    -1.790507
 H    -1.438048     4.107152     1.030010
 H    -2.974188     3.399620     1.599864
 H    -1.462239     2.481096     1.763203
 H    -1.396232    -3.924511     1.660950
 H    -1.529410    -2.242355     2.241538
 H    -2.994417    -3.228759     2.030965
 H    -1.102987    -2.299326    -0.190362
