# Supplementary material for: Activation of Small Molecules by Heavier Analogs of Cyclic(Alkyl)(Amino)Carbenes (CAACs): A DFT Study
Source: Inorg Chem. 2026 Jul 10;65(29):16713–23. doi: 10.1021/acs.inorgchem.6c01118 (PMC13418173; doi:10.1021/acs.inorgchem.6c01118)
Supplement: Supplementary file 1 [file ic6c01118_si_001.zip › Optimized xyz-coordinates final/Optimized xyz-coordinates/Optimized structures 1-10ab/Reactants/2b-reactant.xyz]

   60
scf done: -1389.582900
 C     4.476867     1.240364    -0.185553
 C     5.012558    -0.027642    -0.389650
 C     4.183382    -1.142841    -0.371760
 C     2.808384    -1.016769    -0.150004
 C     2.279141     0.275214     0.045299
 C     3.109270     1.415030     0.038564
 C     1.920180    -2.245650    -0.158843
 C     1.752024    -2.788507    -1.578041
 N     0.879799     0.434648     0.265377
 C     0.431103     0.360900     1.650327
 C    -1.042672     0.744180     1.663346
 C    -1.722319     0.252997     0.376652
 C     2.517572     2.801069     0.201871
 C     2.235053     3.417753    -1.169550
Si    -0.311206     0.474723    -0.999398
 C     2.408194    -3.326582     0.802433
 C     3.373129     3.726029     1.061893
 H     1.032813     1.035805     2.284279
 H     0.599469    -0.661210     2.039162
 H    -1.126808     1.841818     1.690280
 H    -1.550054     0.377245     2.572568
 H     4.611061    -2.135214    -0.535427
 H     5.135739     2.111282    -0.204769
 H     6.084682    -0.145696    -0.564771
 H     1.547336     2.678925     0.707700
 H     2.846160     4.675650     1.242441
 H     3.603058     3.271620     2.037526
 H     4.328526     3.976022     0.574310
 H     1.684520    -4.155704     0.839093
 H     3.378163    -3.747364     0.492854
 H     2.526405    -2.931084     1.822914
 H     1.758098     4.405809    -1.068242
 H     3.169396     3.546632    -1.739020
 H     1.569903     2.774709    -1.767091
 H     1.060878    -3.645760    -1.583762
 H     1.341579    -2.017694    -2.248501
 H     2.716184    -3.119401    -1.996903
 H     0.922380    -1.937887     0.183570
 C    -1.858406    -1.247089     0.272642
 C    -2.215718    -1.814297    -0.968857
 C    -2.253156    -3.193675    -1.152572
 C    -1.939236    -4.050024    -0.098335
 C    -1.607718    -3.509723     1.142958
 C    -1.567601    -2.128533     1.325693
 H    -2.486426    -1.154105    -1.798276
 H    -2.530320    -3.600623    -2.127878
 H    -1.963476    -5.132886    -0.240189
 H    -1.379866    -4.169899     1.983519
 H    -1.317391    -1.734710     2.311534
 C    -2.995304     1.009924     0.082808
 C    -2.932245     2.348767    -0.330656
 C    -4.087009     3.089267    -0.565889
 C    -5.340194     2.501410    -0.395528
 C    -5.420635     1.171438     0.012142
 C    -4.261094     0.434605     0.248976
 H    -1.954057     2.820918    -0.476272
 H    -4.007867     4.129138    -0.892365
 H    -6.249368     3.077154    -0.583945
 H    -6.396992     0.699893     0.149858
 H    -4.336722    -0.607731     0.567548
