# Supplementary material for: Activation of Small Molecules by Heavier Analogs of Cyclic(Alkyl)(Amino)Carbenes (CAACs): A DFT Study
Source: Inorg Chem. 2026 Jul 10;65(29):16713–23. doi: 10.1021/acs.inorgchem.6c01118 (PMC13418173; doi:10.1021/acs.inorgchem.6c01118)
Supplement: Supplementary file 1 [file ic6c01118_si_001.zip › Optimized xyz-coordinates final/Optimized xyz-coordinates/Optimized structures 1-10ab/Reactants/3a-reactant.xyz]

   64
scf done: -3532.021933
 C     4.405558    -1.195185    -0.058249
 C     5.072104     0.010752     0.136303
 C     4.353831     1.199678     0.173578
 C     2.964247     1.208636     0.016970
 C     2.297438    -0.019906    -0.169217
 C     3.018607    -1.233409    -0.216947
 C     2.200692     2.514841     0.087238
 C     2.131564     3.030953     1.524684
 N     0.884582    -0.052530    -0.316860
 C     0.360574     0.045742    -1.672905
 C    -1.085642    -0.438119    -1.656753
 C    -1.790413    -0.081405    -0.321513
Si    -2.633124     1.620062    -0.342949
 C    -1.632817     2.852768    -1.366325
 C     2.292222    -2.555457    -0.367229
 C     2.042051    -3.177058     1.007918
Ge    -0.318276    -0.057106     1.073537
Si    -2.946722    -1.504795     0.169793
 C    -1.894775    -3.020772     0.595728
 C    -4.074466    -2.002666    -1.257620
 C    -3.986682    -1.095185     1.687029
 C    -4.354796     1.565358    -1.115729
 C    -2.772202     2.334107     1.399406
 C     2.754828     3.571390    -0.865196
 C     3.000807    -3.533670    -1.298918
 H     0.970966    -0.566103    -2.360990
 H     0.440406     1.088233    -2.037467
 H    -1.070537    -1.535105    -1.790949
 H    -1.624052    -0.045133    -2.537488
 H    -4.689028    -0.267602     1.505760
 H    -4.578931    -1.976755     1.980284
 H    -3.350560    -0.820660     2.543452
 H    -1.295411    -2.862871     1.507729
 H    -2.541150    -3.894993     0.776018
 H    -1.200953    -3.285177    -0.218154
 H    -4.649393    -2.901816    -0.982701
 H    -4.789972    -1.210494    -1.520335
 H    -3.491276    -2.245336    -2.159776
 H    -3.316114     3.292032     1.367056
 H    -3.308762     1.664929     2.087784
 H    -1.779741     2.534029     1.836445
 H    -0.625048     3.012560    -0.953347
 H    -1.525159     2.532469    -2.414200
 H    -2.148590     3.826728    -1.368904
 H    -5.062425     0.962957    -0.526532
 H    -4.761771     2.587206    -1.184711
 H    -4.321319     1.149066    -2.134869
 H     4.882383     2.143659     0.329265
 H     4.976466    -2.126247    -0.082325
 H     6.157657     0.022165     0.260534
 H     1.307145    -2.332278    -0.804385
 H     2.378491    -4.427758    -1.459075
 H     3.205311    -3.079053    -2.280100
 H     3.960192    -3.879674    -0.882931
 H     2.117725     4.469779    -0.856885
 H     3.770658     3.888073    -0.580272
 H     2.799560     3.194029    -1.897967
 H     1.458241    -4.107335     0.922553
 H     2.994448    -3.413522     1.508889
 H     1.488732    -2.485342     1.662472
 H     1.530486     3.952638     1.583015
 H     1.678079     2.282404     2.192869
 H     3.137040     3.258055     1.913969
 H     1.170443     2.295249    -0.228232
