# Supplementary material for: Activation of Small Molecules by Heavier Analogs of Cyclic(Alkyl)(Amino)Carbenes (CAACs): A DFT Study
Source: Inorg Chem. 2026 Jul 10;65(29):16713–23. doi: 10.1021/acs.inorgchem.6c01118 (PMC13418173; doi:10.1021/acs.inorgchem.6c01118)
Supplement: Supplementary file 1 [file ic6c01118_si_001.zip › Optimized xyz-coordinates final/Optimized xyz-coordinates/Optimized structures 1-10ab/Reactants/3b-reactant.xyz]

   60
scf done: -3176.794648
 C     4.267817    -0.388287     0.336236
 C     3.004787    -0.978242     0.197107
 C     2.954036    -2.334817    -0.160444
 C     4.113880    -3.074816    -0.368141
 C     5.363298    -2.470882    -0.226641
 C     5.432770    -1.124956     0.125868
 C     1.728622    -0.218302     0.456394
 C     1.862684     1.278930     0.352665
 C     2.240466     1.851084    -0.881029
 C     2.281501     3.230475    -1.061404
 C     1.950356     4.085017    -0.010527
 C     1.599094     3.541045     1.223459
 C     1.556633     2.159345     1.402730
 C     1.005618    -0.711653     1.716361
 C    -0.465109    -0.317090     1.693018
 N    -0.939107    -0.419417     0.322016
Ge     0.303398    -0.481531    -1.032437
 C    -2.334129    -0.231344     0.120783
 C    -2.841693     1.069792    -0.080959
 C    -4.215717     1.222644    -0.290802
 C    -5.068674     0.125256    -0.291120
 C    -4.557086    -1.151326    -0.079169
 C    -3.191389    -1.352144     0.134369
 C    -1.930434     2.281596    -0.105195
 C    -2.377235     3.366444     0.871805
 C    -2.628512    -2.748183     0.312220
 C    -3.489829    -3.637919     1.203182
 C    -1.782254     2.830787    -1.524073
 C    -2.383540    -3.396838    -1.051455
 H    -1.061956    -0.971695     2.353950
 H    -0.619202     0.714359     2.065146
 H     1.077956    -1.810323     1.739183
 H     1.496966    -0.358041     2.640438
 H    -4.624158     2.222510    -0.458912
 H    -5.234131    -2.008571    -0.082658
 H    -6.139686     0.264168    -0.457539
 H    -1.647282    -2.636780     0.798812
 H    -2.982227    -4.596569     1.391744
 H    -3.691309    -3.160900     2.174259
 H    -4.459681    -3.873417     0.737278
 H    -1.639554     4.183646     0.895022
 H    -3.347806     3.803385     0.587368
 H    -2.477455     2.967795     1.892937
 H    -1.926876    -4.393393    -0.940150
 H    -3.329760    -3.515066    -1.603409
 H    -1.715011    -2.780690    -1.672971
 H    -1.071976     3.672200    -1.540308
 H    -1.406241     2.056694    -2.210936
 H    -2.747420     3.186793    -1.919272
 H    -0.931979     1.952510     0.214848
 H     2.526290     1.193532    -1.707822
 H     2.574779     3.639399    -2.031222
 H     1.976471     5.168168    -0.149510
 H     1.357130     4.198985     2.061875
 H     1.291813     1.763695     2.383930
 H     1.980327    -2.822505    -0.282215
 H     4.041825    -4.128065    -0.650534
 H     6.276591    -3.046542    -0.393937
 H     6.405242    -0.639772     0.242307
 H     4.337576     0.665680     0.614734
