# Supplementary material for: Activation of Small Molecules by Heavier Analogs of Cyclic(Alkyl)(Amino)Carbenes (CAACs): A DFT Study
Source: Inorg Chem. 2026 Jul 10;65(29):16713–23. doi: 10.1021/acs.inorgchem.6c01118 (PMC13418173; doi:10.1021/acs.inorgchem.6c01118)
Supplement: Supplementary file 1 [file ic6c01118_si_001.zip › Optimized xyz-coordinates final/Optimized xyz-coordinates/Optimized structures 1-10ab/Reactants/4a-reactant.xyz]

   64
scf done: -1669.842513
 C    -4.490866    -1.236507     0.212721
 C    -5.179571    -0.040572     0.031603
 C    -4.477306     1.156757    -0.029916
 C    -3.083803     1.184168     0.085466
 C    -2.390069    -0.033659     0.256005
 C    -3.099899    -1.255084     0.332581
 C    -2.345248     2.503852     0.001398
 C    -2.423530     3.094750    -1.406003
 N    -0.978211    -0.053094     0.350911
 C    -0.408748     0.093376     1.679800
 C     1.026154    -0.424988     1.686953
 C     1.839879    -0.056965     0.418935
Si     2.663519     1.641509     0.491650
 C     1.570562     2.902532     1.377754
 C    -2.350170    -2.564363     0.481201
 C    -2.098708    -3.190616    -0.891281
Sn     0.326694    -0.047997    -1.234893
Si     3.014614    -1.481488     0.017093
 C     1.996992    -2.996240    -0.503386
 C     4.027299    -1.998098     1.522887
 C     4.183794    -1.086827    -1.409604
 C     4.307456     1.613730     1.422203
 C     2.971856     2.324458    -1.244942
 C    -2.817766     3.500007     1.057983
 C    -3.032152    -3.552391     1.422035
 H    -1.010943    -0.474969     2.413319
 H    -0.454390     1.150319     2.010250
 H     0.969337    -1.525052     1.785394
 H     1.528100    -0.080104     2.610098
 H     4.877187    -0.266690    -1.169264
 H     4.789920    -1.975769    -1.647039
 H     3.632430    -0.808406    -2.321978
 H     1.498470    -2.851917    -1.477622
 H     2.650741    -3.877507    -0.607334
 H     1.219425    -3.248625     0.235309
 H     4.635071    -2.886164     1.285247
 H     4.707556    -1.200407     1.854974
 H     3.374269    -2.259226     2.370331
 H     3.520030     3.278204    -1.178247
 H     3.563872     1.641136    -1.871084
 H     2.028326     2.533333    -1.777763
 H     0.596166     3.030691     0.880736
 H     1.382008     2.622418     2.425621
 H     2.073156     3.883417     1.381565
 H     5.068394     1.006501     0.908640
 H     4.704443     2.637331     1.518112
 H     4.180810     1.207261     2.438163
 H    -5.022361     2.093984    -0.171621
 H    -5.048691    -2.174741     0.259785
 H    -6.268331    -0.043818    -0.061026
 H    -1.366396    -2.317636     0.908648
 H    -2.390801    -4.432927     1.582721
 H    -3.238878    -3.096610     2.402115
 H    -3.987322    -3.920045     1.014763
 H    -2.207114     4.416326     1.028431
 H    -3.866618     3.796724     0.897875
 H    -2.742716     3.072219     2.069043
 H    -1.496533    -4.109363    -0.806256
 H    -3.049455    -3.447049    -1.385460
 H    -1.563767    -2.494268    -1.557144
 H    -1.836809     4.024805    -1.475984
 H    -2.036481     2.387830    -2.156668
 H    -3.463147     3.332159    -1.683017
 H    -1.286961     2.283934     0.205870
