# Supplementary material for: Activation of Small Molecules by Heavier Analogs of Cyclic(Alkyl)(Amino)Carbenes (CAACs): A DFT Study
Source: Inorg Chem. 2026 Jul 10;65(29):16713–23. doi: 10.1021/acs.inorgchem.6c01118 (PMC13418173; doi:10.1021/acs.inorgchem.6c01118)
Supplement: Supplementary file 1 [file ic6c01118_si_001.zip › Optimized xyz-coordinates final/Optimized xyz-coordinates/Optimized structures 1-10ab/Reactants/4b-reactant.xyz]

   60
scf done: -1314.616366
 C     4.314656    -0.299602     0.485668
 C     3.067204    -0.928310     0.362461
 C     3.063600    -2.307173     0.088362
 C     4.245696    -3.025466    -0.055359
 C     5.477245    -2.380514     0.065328
 C     5.502478    -1.014692     0.335795
 C     1.772195    -0.185979     0.547050
 C     1.877781     1.308153     0.438620
 C     2.298333     1.891448    -0.778414
 C     2.318284     3.270897    -0.961111
 C     1.922688     4.120291     0.071973
 C     1.533009     3.569039     1.290980
 C     1.513445     2.187046     1.472809
 C     0.968084    -0.694497     1.748922
 C    -0.501568    -0.289037     1.713056
 N    -1.027411    -0.421518     0.368622
Sn     0.318173    -0.501546    -1.183920
 C    -2.418050    -0.195947     0.220389
 C    -2.907135     1.116638     0.030799
 C    -4.282226     1.302317    -0.140748
 C    -5.162008     0.226355    -0.116016
 C    -4.673781    -1.060927     0.085177
 C    -3.307779    -1.293012     0.262280
 C    -1.971501     2.308996    -0.017835
 C    -2.346191     3.383342     1.000332
 C    -2.776583    -2.701537     0.436907
 C    -3.614879    -3.548957     1.389064
 C    -1.879187     2.886662    -1.429999
 C    -2.622014    -3.383252    -0.923495
 H    -1.080502    -0.920625     2.414285
 H    -0.636503     0.751047     2.072106
 H     1.026606    -1.794508     1.754984
 H     1.423996    -0.370618     2.703676
 H    -4.671092     2.311878    -0.298731
 H    -5.370408    -1.902538     0.103669
 H    -6.233577     0.390641    -0.253166
 H    -1.768519    -2.605397     0.868358
 H    -3.128501    -4.520579     1.567812
 H    -3.746784    -3.048993     2.360480
 H    -4.616487    -3.759677     0.981902
 H    -1.596101     4.189541     0.997871
 H    -3.324660     3.837896     0.776861
 H    -2.396946     2.966936     2.017945
 H    -2.186010    -4.389712    -0.817761
 H    -3.598095    -3.485659    -1.424338
 H    -1.971967    -2.797618    -1.592952
 H    -1.144571     3.706499    -1.466214
 H    -1.566526     2.118950    -2.155652
 H    -2.851051     3.281020    -1.768010
 H    -0.967314     1.950014     0.248575
 H     2.643998     1.240957    -1.589318
 H     2.646389     3.683863    -1.918042
 H     1.929813     5.203421    -0.068683
 H     1.242334     4.222361     2.117522
 H     1.220787     1.787730     2.444307
 H     2.107143    -2.831290    -0.018358
 H     4.205533    -4.095859    -0.272390
 H     6.408181    -2.939540    -0.053549
 H     6.458762    -0.495166     0.437972
 H     4.354493     0.769277     0.706523
