# Supplementary material for: Activation of Small Molecules by Heavier Analogs of Cyclic(Alkyl)(Amino)Carbenes (CAACs): A DFT Study
Source: Inorg Chem. 2026 Jul 10;65(29):16713–23. doi: 10.1021/acs.inorgchem.6c01118 (PMC13418173; doi:10.1021/acs.inorgchem.6c01118)
Supplement: Supplementary file 1 [file ic6c01118_si_001.zip › Optimized xyz-coordinates final/Optimized xyz-coordinates/Optimized structures 1-10ab/Reactants/5a-reactant.xyz]

   64
scf done: -1648.399538
 C    -3.177943    -1.240228     0.481951
 C    -4.568143    -1.213735     0.355070
 C    -5.249187    -0.014365     0.167241
 C    -4.538631     1.178402     0.105772
 C    -3.145784     1.197010     0.227229
 C    -2.456806    -0.024102     0.404648
 C    -2.396300     2.510166     0.139471
 C    -2.864508     3.517274     1.187344
 N    -1.049407    -0.053809     0.497239
Pb     0.310388    -0.064681    -1.176017
 C     1.826612    -0.045730     0.610537
Si     3.008218    -1.467316     0.248747
 C     4.222524    -1.082223    -1.144653
 C    -2.435771    -2.552207     0.641825
 C    -3.126052    -3.531514     1.585572
 C    -2.462489     3.094088    -1.271528
 C    -0.467660     0.122426     1.813323
 C     0.961721    -0.411828     1.841603
Si     2.628587     1.657097     0.677883
 C     2.965830     2.316234    -1.065206
 C     1.514113     2.930068     1.519358
 C     4.257451     1.661376     1.637127
 C    -2.180677    -3.189651    -0.724741
 C     2.012552    -2.988737    -0.301033
 C     3.979594    -1.980686     1.783376
 H    -1.069307    -0.420764     2.567617
 H    -0.497976     1.187101     2.122935
 H     0.886572    -1.512147     1.928657
 H     1.440388    -0.083074     2.783708
 H     4.903233    -0.255272    -0.891742
 H     4.841233    -1.970288    -1.350955
 H     3.702515    -0.817850    -2.079490
 H     1.568040    -2.862328    -1.303875
 H     2.666539    -3.874264    -0.356154
 H     1.195487    -3.226427     0.398937
 H     4.605087    -2.861739     1.566542
 H     4.638916    -1.174560     2.137445
 H     3.301705    -2.248169     2.609123
 H     3.518980     3.267602    -1.005975
 H     3.562273     1.621234    -1.674307
 H     2.031082     2.527893    -1.613305
 H     0.547517     3.042766     1.003700
 H     1.308445     2.667909     2.568643
 H     2.011522     3.913616     1.513632
 H     5.029946     1.044949     1.152419
 H     4.649946     2.687953     1.718988
 H     4.112254     1.275994     2.658936
 H    -5.077236     2.118753    -0.040973
 H    -5.131996    -2.148484     0.403097
 H    -6.337540    -0.011119     0.069809
 H    -1.452908    -2.304373     1.070839
 H    -2.490149    -4.414644     1.753958
 H    -3.333433    -3.068544     2.562083
 H    -4.082104    -3.896176     1.177444
 H    -2.246101     4.428356     1.154862
 H    -3.910363     3.821513     1.021470
 H    -2.796726     3.094825     2.201093
 H    -1.580239    -4.108853    -0.631479
 H    -3.129734    -3.448049    -1.221247
 H    -1.642793    -2.499414    -1.394688
 H    -1.864850     4.016953    -1.345672
 H    -2.082550     2.378427    -2.018009
 H    -3.498188     3.341513    -1.554406
 H    -1.341397     2.280515     0.350500
