# Supplementary material for: Activation of Small Molecules by Heavier Analogs of Cyclic(Alkyl)(Amino)Carbenes (CAACs): A DFT Study
Source: Inorg Chem. 2026 Jul 10;65(29):16713–23. doi: 10.1021/acs.inorgchem.6c01118 (PMC13418173; doi:10.1021/acs.inorgchem.6c01118)
Supplement: Supplementary file 1 [file ic6c01118_si_001.zip › Optimized xyz-coordinates final/Optimized xyz-coordinates/Optimized structures 1-10ab/Reactants/5b-reactant.xyz]

   60
scf done: -1293.175062
 C     4.293913    -0.209929     0.657852
 C     3.044069    -0.845198     0.590318
 C     3.043315    -2.239742     0.399509
 C     4.225142    -2.961895     0.278627
 C     5.457340    -2.309157     0.339484
 C     5.481205    -0.929999     0.529793
 C     1.754051    -0.094815     0.741613
 C     1.850104     1.391188     0.588070
 C     2.298313     1.946992    -0.633199
 C     2.311062     3.320543    -0.854190
 C     1.879715     4.195363     0.143323
 C     1.463168     3.673600     1.366205
 C     1.452045     2.297161     1.586962
 C     0.906833    -0.582077     1.919306
 C    -0.563184    -0.178806     1.853031
 N    -1.099359    -0.376287     0.524337
Pb     0.311080    -0.482041    -1.107692
 C    -2.482649    -0.138312     0.367186
 C    -2.962988     1.173541     0.143257
 C    -4.335122     1.366836    -0.041637
 C    -5.224835     0.299403     0.001283
 C    -4.748074    -0.986903     0.234275
 C    -3.385376    -1.225605     0.426492
 C    -2.016608     2.355816     0.067011
 C    -2.382087     3.459319     1.056773
 C    -2.864693    -2.632773     0.637811
 C    -3.720916    -3.458654     1.592606
 C    -1.916646     2.898079    -1.358713
 C    -2.691858    -3.342603    -0.705833
 H    -1.136400    -0.776017     2.589959
 H    -0.695029     0.876518     2.168907
 H     0.962133    -1.681775     1.946899
 H     1.335594    -0.244846     2.882999
 H    -4.714270     2.375845    -0.225679
 H    -5.451791    -1.822291     0.267329
 H    -6.294077     0.469571    -0.146517
 H    -1.862608    -2.529167     1.081436
 H    -3.241083    -4.428236     1.798493
 H    -3.866073    -2.938922     2.551631
 H    -4.716943    -3.674099     1.174132
 H    -1.626210     4.259759     1.033187
 H    -3.357664     3.914658     0.822346
 H    -2.434982     3.069343     2.084642
 H    -2.259837    -4.347850    -0.574474
 H    -3.660325    -3.452390    -1.219808
 H    -2.030884    -2.771630    -1.377510
 H    -1.170313     3.706171    -1.415767
 H    -1.617312     2.108834    -2.067227
 H    -2.882849     3.297680    -1.706576
 H    -1.016493     1.993396     0.343992
 H     2.673396     1.278234    -1.416172
 H     2.661597     3.709631    -1.813276
 H     1.880307     5.274077    -0.027777
 H     1.144763     4.346514     2.166456
 H     1.139493     1.922590     2.562030
 H     2.088206    -2.773290     0.340366
 H     4.184210    -4.043564     0.127084
 H     6.387911    -2.872144     0.238251
 H     6.437003    -0.402671     0.587698
 H     4.336022     0.869162     0.820005
