# Supplementary material for: Activation of Small Molecules by Heavier Analogs of Cyclic(Alkyl)(Amino)Carbenes (CAACs): A DFT Study
Source: Inorg Chem. 2026 Jul 10;65(29):16713–23. doi: 10.1021/acs.inorgchem.6c01118 (PMC13418173; doi:10.1021/acs.inorgchem.6c01118)
Supplement: Supplementary file 1 [file ic6c01118_si_001.zip › Optimized xyz-coordinates final/Optimized xyz-coordinates/Optimized structures 1-10ab/Reactants/6a-reactant.xyz]

   62
scf done: -1492.283331
 C     4.138714     1.133996     0.255200
 C     4.795565    -0.088033     0.321578
 C     4.080938    -1.269922     0.159865
 C     2.704581    -1.250956    -0.078485
 C     2.060171    -0.002045    -0.151716
 C     2.762534     1.202560     0.014701
 C     1.913793    -2.538322    -0.161475
 C     2.668476    -3.689869    -0.815546
 N     0.653004     0.029712    -0.446249
 C     0.201587    -0.013327    -1.781913
 C    -1.145929    -0.023186    -1.775134
 C    -1.569990     0.017347    -0.349013
Si    -2.539875    -1.569005     0.196875
 C    -2.442779    -1.846459     2.048208
 C     2.051839     2.536892     0.019573
 C     1.740051     2.933423     1.464367
 C    -0.331351     0.059512     0.470485
Si    -2.590777     1.613168     0.012811
 C    -1.496373     3.126271    -0.175066
 C    -3.951444     1.801318    -1.278608
 C    -3.310209     1.599686     1.746460
 C    -1.803098    -3.051219    -0.696772
 C    -4.350580    -1.496414    -0.325329
 C     1.421145    -2.910992     1.239354
 C     2.811669     3.635351    -0.717062
 H    -1.789180    -0.057847    -2.654286
 H     0.915179    -0.036451    -2.605534
 H    -4.811371    -2.469757    -0.089917
 H    -4.923892    -0.722178     0.205115
 H    -4.462068    -1.330294    -1.407800
 H    -3.015781    -2.750341     2.312376
 H    -1.398191    -1.984085     2.359567
 H    -2.851557    -1.002056     2.619097
 H    -2.370356    -3.956754    -0.427148
 H    -1.851985    -2.930719    -1.789413
 H    -0.754450    -3.217619    -0.417636
 H    -3.754353     2.584437     1.963069
 H    -4.095133     0.841109     1.880905
 H    -2.512392     1.411627     2.480709
 H    -0.759556     3.190403     0.636011
 H    -0.963157     3.117721    -1.138033
 H    -2.121445     4.033368    -0.144819
 H    -4.686141     0.985990    -1.279385
 H    -4.492473     2.741346    -1.081475
 H    -3.520068     1.878611    -2.289017
 H     4.601681    -2.227099     0.223397
 H     4.704037     2.057943     0.393382
 H     5.872212    -0.121170     0.505274
 H     1.029315    -2.334562    -0.784274
 H     1.093164     2.396916    -0.498245
 H     0.794172    -3.816674     1.213056
 H     2.275569    -3.108849     1.905942
 H     0.833874    -2.086750     1.672349
 H     1.994250    -4.548143    -0.958793
 H     3.071485    -3.405454    -1.799453
 H     3.507144    -4.041380    -0.194190
 H     2.192686     4.543488    -0.781821
 H     3.742220     3.916183    -0.199028
 H     3.075241     3.328665    -1.740750
 H     1.216015     3.901723     1.503106
 H     1.109049     2.169592     1.943770
 H     2.668502     3.029103     2.049992
