# Supplementary material for: Activation of Small Molecules by Heavier Analogs of Cyclic(Alkyl)(Amino)Carbenes (CAACs): A DFT Study
Source: Inorg Chem. 2026 Jul 10;65(29):16713–23. doi: 10.1021/acs.inorgchem.6c01118 (PMC13418173; doi:10.1021/acs.inorgchem.6c01118)
Supplement: Supplementary file 1 [file ic6c01118_si_001.zip › Optimized xyz-coordinates final/Optimized xyz-coordinates/Optimized structures 1-10ab/Reactants/6b-reactant.xyz]

   58
scf done: -1137.034836
 C    -1.835353     2.418699     0.936694
 C    -1.930139     1.326068     0.071760
 C    -2.425561     1.528919    -1.223158
 C    -2.823892     2.794560    -1.637660
 C    -2.727048     3.882527    -0.767797
 C    -2.232785     3.690323     0.518991
 C    -1.445400    -0.076863     0.459037
 C    -2.498026    -1.140375     0.190505
 C    -3.804582    -0.958649     0.657153
 C    -4.766381    -1.948157     0.474160
 C    -4.435129    -3.134461    -0.181449
 C    -3.137409    -3.320176    -0.652466
 C    -2.173850    -2.328910    -0.468141
 C    -0.956782    -0.145780     1.888903
 C     0.374249    -0.217274     1.852582
 N     0.792900    -0.222852     0.483356
 C    -0.188488    -0.213430    -0.403579
 C     2.185346    -0.185329     0.144397
 C     2.803300     1.072428     0.044233
 C     4.165038     1.097445    -0.268135
 C     4.873182    -0.084085    -0.467082
 C     4.234350    -1.315064    -0.361293
 C     2.873385    -1.391925    -0.049661
 C     1.992130     2.344065     0.202244
 C     1.353001     2.729116    -1.134804
 C     2.141687    -2.717939    -0.002055
 C     2.979060    -3.855717     0.571501
 C     2.784460     3.503260     0.795581
 C     1.610031    -3.057573    -1.397216
 H    -1.587004    -0.139087     2.777155
 H     1.117122    -0.276501     2.648434
 H     4.680268     2.055474    -0.357846
 H     4.803051    -2.232570    -0.524018
 H     5.938071    -0.044362    -0.708984
 H     1.167571     2.123734     0.899798
 H     1.268355    -2.588065     0.657772
 H     0.690018     3.599620    -1.010150
 H     2.129689     2.983867    -1.873895
 H     0.753284     1.898625    -1.536961
 H     2.112872     4.351505     0.997295
 H     3.275369     3.223187     1.740280
 H     3.561278     3.867109     0.104649
 H     2.361170    -4.759130     0.687083
 H     3.818206    -4.122951    -0.089829
 H     3.394427    -3.597996     1.557604
 H     1.016534    -3.985538    -1.374619
 H     0.978882    -2.241526    -1.781313
 H     2.443223    -3.202890    -2.103323
 H    -4.070336    -0.023799     1.158315
 H    -5.783511    -1.790624     0.841383
 H    -5.190560    -3.909957    -0.329078
 H    -2.870304    -4.242514    -1.174231
 H    -1.161538    -2.466231    -0.852939
 H    -2.481942     0.678699    -1.905574
 H    -3.205950     2.936372    -2.651444
 H    -3.038458     4.877485    -1.094730
 H    -2.156312     4.533527     1.209853
 H    -1.444149     2.280297     1.946348
