# Supplementary material for: Activation of Small Molecules by Heavier Analogs of Cyclic(Alkyl)(Amino)Carbenes (CAACs): A DFT Study
Source: Inorg Chem. 2026 Jul 10;65(29):16713–23. doi: 10.1021/acs.inorgchem.6c01118 (PMC13418173; doi:10.1021/acs.inorgchem.6c01118)
Supplement: Supplementary file 1 [file ic6c01118_si_001.zip › Optimized xyz-coordinates final/Optimized xyz-coordinates/Optimized structures 1-10ab/Reactants/7a-reactant.xyz]

   62
scf done: -1743.604798
 C    -5.000421     0.055802     0.196138
 C    -4.291917     1.245864     0.071246
 C    -2.903476     1.244883    -0.086538
 C    -2.234176     0.004559    -0.108732
 C    -2.938900    -1.210397    -0.003013
 C    -4.326943    -1.159321     0.156484
 N    -0.811916    -0.015491    -0.239298
Si     0.354611    -0.044258     1.099102
 C     1.764544     0.000725    -0.204453
Si     2.766457    -1.624622    -0.068049
 C     3.855861    -1.867392    -1.586275
 C     1.107780     0.030753    -1.542645
 C    -0.242350     0.018998    -1.510449
Si     2.777145     1.597251     0.092872
 C     1.712347     3.070245    -0.402088
 C     4.345890     1.627147    -0.951595
 C     3.250840     1.817869     1.902982
 C     3.836304    -1.671981     1.479605
 C     1.572671    -3.083416    -0.021218
 H     1.659738     0.062498    -2.486132
 H    -0.908125     0.038352    -2.377729
 H     4.818428     2.619818    -0.874959
 H     5.080677     0.881595    -0.611241
 H     4.132708     1.438086    -2.015126
 H     3.800867     2.766258     2.017848
 H     2.358574     1.865943     2.546833
 H     3.892954     1.009354     2.278962
 H     2.298441     4.001449    -0.345473
 H     1.329109     2.967297    -1.428376
 H     0.850965     3.176777     0.275146
 H     4.273679    -2.677325     1.590037
 H     4.666736    -0.951367     1.431271
 H     3.247570    -1.458282     2.385258
 H     0.980405    -3.107754     0.906823
 H     0.877558    -3.040178    -0.874252
 H     2.128798    -4.032375    -0.089834
 H     4.593998    -1.063929    -1.717131
 H     4.404237    -2.818549    -1.488759
 H     3.248019    -1.927713    -2.502195
 C    -2.136899     2.549328    -0.173857
 C    -2.217739    -2.542233    -0.019581
 H    -4.828525     2.196780     0.099132
 H    -4.890524    -2.090479     0.249853
 H    -6.085661     0.076082     0.321818
 C    -1.885112     3.108221     1.227772
 H    -1.157141     2.322210    -0.618741
 C    -2.809789     3.583581    -1.071501
 C    -2.890845    -3.571907    -0.923063
 H    -1.213128    -2.358357    -0.425866
 C    -2.043883    -3.075329     1.403169
 H    -1.298091     4.039409     1.181261
 H    -2.836288     3.331241     1.737207
 H    -1.335888     2.386166     1.852744
 H    -2.156201     4.460923    -1.194539
 H    -3.021035     3.172910    -2.070384
 H    -3.760159     3.945189    -0.648143
 H    -2.272302    -4.480315    -0.990495
 H    -3.876440    -3.878760    -0.538748
 H    -3.034552    -3.180281    -1.941407
 H    -1.484999    -4.024572     1.400638
 H    -1.496896    -2.356100     2.032929
 H    -3.021799    -3.256752     1.877581
