# Supplementary material for: Activation of Small Molecules by Heavier Analogs of Cyclic(Alkyl)(Amino)Carbenes (CAACs): A DFT Study
Source: Inorg Chem. 2026 Jul 10;65(29):16713–23. doi: 10.1021/acs.inorgchem.6c01118 (PMC13418173; doi:10.1021/acs.inorgchem.6c01118)
Supplement: Supplementary file 1 [file ic6c01118_si_001.zip › Optimized xyz-coordinates final/Optimized xyz-coordinates/Optimized structures 1-10ab/Reactants/7b-reactant.xyz]

   58
scf done: -1388.358766
 C    -4.376474     1.436299    -0.287292
 C    -5.036894     0.212885    -0.312839
 C    -4.327405    -0.967451    -0.116316
 C    -2.947183    -0.948404     0.100228
 C    -2.290950     0.298973     0.102383
 C    -2.996383     1.504964    -0.074026
 C    -2.163753    -2.233327     0.284195
 C    -2.886362    -3.262610     1.147425
 N    -0.876953     0.335161     0.285485
 C    -0.350726     0.427969     1.582129
 C     0.984827     0.351642     1.693819
 C     1.717282     0.101865     0.408309
 C     1.938338    -1.374871     0.121606
 C    -2.272643     2.837458    -0.081758
 C    -1.934514     3.251718    -1.515254
Si     0.327293     0.249128    -1.005178
 C     2.919414     0.996693     0.236670
 C    -1.770013    -2.825393    -1.069842
 C    -3.037043     3.939343     0.646315
 H     1.506085     0.448696     2.648930
 H    -1.054876     0.557665     2.409333
 H    -4.857207    -1.922366    -0.129928
 H    -4.945070     2.356942    -0.435140
 H    -6.115878     0.179178    -0.482203
 H    -1.230000    -1.970733     0.803311
 H    -1.321035     2.691529     0.452891
 H    -1.138812    -3.717894    -0.936737
 H    -2.663441    -3.111575    -1.647958
 H    -1.200472    -2.101311    -1.674130
 H    -2.222548    -4.117501     1.349291
 H    -3.196743    -2.835062     2.112898
 H    -3.784755    -3.662862     0.651389
 H    -2.420582     4.848811     0.714666
 H    -3.963456     4.216948     0.119362
 H    -3.309320     3.633902     1.667829
 H    -1.367821     4.196343    -1.529640
 H    -1.331135     2.483933    -2.025190
 H    -2.852873     3.395076    -2.106901
 C     4.235073     0.521723     0.265351
 C     5.313761     1.398605     0.149628
 C     5.098391     2.767368     0.007779
 C     3.791194     3.255588    -0.013712
 C     2.717882     2.378226     0.099199
 H     4.417776    -0.548898     0.382509
 H     6.333165     1.005187     0.175131
 H     5.944311     3.452399    -0.085580
 H     3.607365     4.327191    -0.123884
 H     1.693688     2.766339     0.087034
 C     2.492753    -1.772839    -1.113090
 C     2.619190    -3.118733    -1.447514
 C     2.182402    -4.104606    -0.564990
 C     1.625655    -3.729677     0.657584
 C     1.504079    -2.384470     0.995692
 H     2.842025    -1.008835    -1.813341
 H     3.054943    -3.395957    -2.410208
 H     2.276420    -5.160796    -0.827705
 H     1.287093    -4.493688     1.361938
 H     1.070342    -2.100198     1.956041
