# Supplementary material for: Activation of Small Molecules by Heavier Analogs of Cyclic(Alkyl)(Amino)Carbenes (CAACs): A DFT Study
Source: Inorg Chem. 2026 Jul 10;65(29):16713–23. doi: 10.1021/acs.inorgchem.6c01118 (PMC13418173; doi:10.1021/acs.inorgchem.6c01118)
Supplement: Supplementary file 1 [file ic6c01118_si_001.zip › Optimized xyz-coordinates final/Optimized xyz-coordinates/Optimized structures 1-10ab/Reactants/8a-reactant.xyz]

   62
scf done: -3530.816912
 C    -4.387628     1.153504    -0.059973
 C    -5.060158    -0.062367    -0.099652
 C    -4.349433    -1.251763     0.019856
 C    -2.960289    -1.249524     0.171046
 C    -2.290295    -0.008651     0.191676
 C    -2.999027     1.205635     0.092919
 C    -2.191715    -2.553183     0.255622
 C    -2.851810    -3.581043     1.170106
 N    -0.870814     0.013467     0.306290
 C    -0.282860    -0.024865     1.561099
 C     1.069059    -0.036366     1.603582
 C     1.771363    -0.004238     0.290708
Si     2.779467    -1.604534     0.028288
 C     3.325357    -1.821312    -1.763404
 C    -2.278053     2.537783     0.113252
 C    -2.111936     3.082414    -1.305964
Ge     0.343768     0.046859    -1.126493
Si     2.766709     1.623114     0.192492
 C     1.565669     3.076429     0.113933
 C     3.813228     1.868028     1.740798
 C     3.886192     1.684875    -1.320847
 C     1.687717    -3.075205     0.472501
 C     4.307168    -1.650051     1.131972
 C    -1.958610    -3.123514    -1.144466
 C    -2.946097     3.561362     1.027393
 H     1.600510    -0.070569     2.559327
 H    -0.939021    -0.047321     2.436605
 H     4.777462    -2.644995     1.073235
 H     5.058120    -0.907423     0.821607
 H     4.053322    -1.459915     2.186379
 H     3.892168    -2.761952    -1.858049
 H     2.460482    -1.883734    -2.442846
 H     3.970546    -1.004265    -2.115375
 H     2.267591    -4.010952     0.428296
 H     1.272049    -2.976236     1.486523
 H     0.846917    -3.170647    -0.232151
 H     4.325152     2.691666    -1.410030
 H     4.716525     0.965874    -1.249372
 H     3.331414     1.476430    -2.248985
 H     1.009558     3.109973    -0.836316
 H     0.837208     3.015527     0.937655
 H     2.109077     4.029598     0.216715
 H     4.551038     1.066640     1.887506
 H     4.360031     2.821914     1.663219
 H     3.180444     1.920148     2.640176
 H    -4.885237    -2.203315    -0.006723
 H    -4.952962     2.084274    -0.147499
 H    -6.145951    -0.083640    -0.220261
 H    -1.205957    -2.322165     0.684715
 H    -1.271101     2.350347     0.512421
 H    -1.366973    -4.051805    -1.098725
 H    -2.915826    -3.354331    -1.638940
 H    -1.421502    -2.405652    -1.784486
 H    -2.198141    -4.459043     1.288339
 H    -3.046042    -3.163452     2.169542
 H    -3.809871    -3.942916     0.764591
 H    -2.328420     4.470269     1.096538
 H    -3.934810     3.869010     0.651734
 H    -3.082388     3.162994     2.044095
 H    -1.547933     4.028639    -1.299820
 H    -1.573769     2.366962    -1.947451
 H    -3.092099     3.272497    -1.772299
