# Supplementary material for: Activation of Small Molecules by Heavier Analogs of Cyclic(Alkyl)(Amino)Carbenes (CAACs): A DFT Study
Source: Inorg Chem. 2026 Jul 10;65(29):16713–23. doi: 10.1021/acs.inorgchem.6c01118 (PMC13418173; doi:10.1021/acs.inorgchem.6c01118)
Supplement: Supplementary file 1 [file ic6c01118_si_001.zip › Optimized xyz-coordinates final/Optimized xyz-coordinates/Optimized structures 1-10ab/Reactants/8b-reactant.xyz]

   58
scf done: -3175.573125
 C    -1.501782     2.404499     1.062927
 C    -1.950498     1.390893     0.199332
 C    -2.519549     1.788949    -1.029950
 C    -2.645664     3.134267    -1.367978
 C    -2.194379     4.122154    -0.495292
 C    -1.622959     3.748495     0.721148
 C    -1.728587    -0.079657     0.495127
 C    -2.924381    -0.984469     0.359488
 C    -4.242922    -0.517068     0.316760
 C    -5.314908    -1.405837     0.228760
 C    -5.092432    -2.779756     0.187428
 C    -3.783017    -3.260906     0.240910
 C    -2.716717    -2.372902     0.325977
 C    -0.949262    -0.325177     1.751262
 C     0.387511    -0.403105     1.628255
 N     0.934890    -0.332404     0.347290
Ge    -0.326700    -0.258386    -1.035068
 C     2.346631    -0.272127     0.184661
 C     2.985280     0.985593     0.201390
 C     4.367032     1.029764    -0.000041
 C     5.098580    -0.136279    -0.201766
 C     4.457572    -1.370179    -0.196108
 C     3.076779    -1.463622     0.002677
 C     2.179237     2.256432     0.385828
 C     1.803458     2.859407    -0.968408
 C     2.376319    -2.808032    -0.023074
 C     3.148013    -3.900994     0.710758
 C     2.869010     3.285979     1.275180
 C     2.067150    -3.221611    -1.463176
 H    -1.447650    -0.421289     2.719178
 H     1.081676    -0.525154     2.466180
 H     4.880863     1.993600     0.001639
 H     5.042688    -2.280037    -0.347071
 H     6.178557    -0.083051    -0.359335
 H     1.239605     1.973857     0.882916
 H     1.414591    -2.678992     0.497420
 H     1.152309     3.737911    -0.838205
 H     2.702950     3.169647    -1.524257
 H     1.261298     2.133271    -1.594862
 H     2.189595     4.129705     1.472378
 H     3.164259     2.851423     2.242225
 H     3.772603     3.703523     0.803370
 H     2.546944    -4.821762     0.764186
 H     4.087921    -4.158838     0.197776
 H     3.398018    -3.596427     1.738154
 H     1.514838    -4.174390    -1.491428
 H     1.461335    -2.461072    -1.981088
 H     2.996354    -3.348053    -2.041610
 H    -4.435316     0.557134     0.360211
 H    -6.335621    -1.016051     0.198476
 H    -5.933045    -3.473867     0.116269
 H    -3.592347    -4.336667     0.212701
 H    -1.691432    -2.754903     0.376321
 H    -2.883230     1.025195    -1.723412
 H    -3.093105     3.409120    -2.326053
 H    -2.288096     5.177702    -0.760483
 H    -1.272461     4.513666     1.418471
 H    -1.057032     2.121709     2.018632
