# Supplementary material for: Activation of Small Molecules by Heavier Analogs of Cyclic(Alkyl)(Amino)Carbenes (CAACs): A DFT Study
Source: Inorg Chem. 2026 Jul 10;65(29):16713–23. doi: 10.1021/acs.inorgchem.6c01118 (PMC13418173; doi:10.1021/acs.inorgchem.6c01118)
Supplement: Supplementary file 1 [file ic6c01118_si_001.zip › Optimized xyz-coordinates final/Optimized xyz-coordinates/Optimized structures 1-10ab/Reactants/9a-reactant.xyz]

   62
scf done: -1668.640069
 C    -3.099889     1.193422     0.214055
 C    -4.491563     1.135814     0.096782
 C    -5.159915    -0.083045     0.069204
 C    -4.440080    -1.269150     0.166593
 C    -3.047538    -1.260565     0.282051
 C    -2.378956    -0.017240     0.288429
 C    -2.270730    -2.560861     0.345681
 C    -2.097286    -3.148660    -1.055554
 N    -0.961954     0.012405     0.352365
Sn     0.357000     0.060070    -1.278247
 C     1.819722    -0.007961     0.391717
Si     2.796216     1.621804     0.371145
 C     4.017518     1.714284    -1.062924
 C    -2.382815     2.528163     0.226442
 C    -3.026085     3.540177     1.170650
 C    -2.885342    -3.579878     1.300926
 C    -0.336267    -0.035718     1.581167
 C     1.017555    -0.046880     1.648574
Si     2.819931    -1.610328     0.195503
 C     4.246973    -1.699658     1.425670
 C     3.525947    -1.814162    -1.544473
 C     1.675196    -3.076438     0.515216
 C    -2.258941     3.090928    -1.189855
 C     1.585791     3.066548     0.222141
 C     3.743559     1.872915     1.982035
 H     1.501687    -0.087584     2.630393
 H    -0.975523    -0.066216     2.471186
 H     4.707665    -2.700457     1.399925
 H     5.031806    -0.964312     1.189799
 H     3.904174    -1.512921     2.455315
 H     4.116713    -2.743583    -1.591955
 H     2.729461    -1.893961    -2.302383
 H     4.184909    -0.984388    -1.836913
 H     2.242622    -4.020789     0.508459
 H     1.175119    -2.983097     1.491083
 H     0.893957    -3.154119    -0.258197
 H     4.454334     2.724928    -1.109097
 H     4.846692     1.000553    -0.940497
 H     3.536613     1.513607    -2.033450
 H     1.122737     3.132418    -0.776224
 H     0.781893     2.965828     0.968640
 H     2.098272     4.024018     0.409457
 H     4.475747     1.073675     2.167116
 H     4.287988     2.830588     1.946761
 H     3.056014     1.911347     2.841013
 H    -4.971958    -2.223439     0.151261
 H    -5.063513     2.064406     0.028999
 H    -6.248345    -0.109044    -0.023392
 H    -1.267910    -2.320514     0.727025
 H    -1.364261     2.337205     0.594067
 H    -1.489521    -4.067188    -1.026678
 H    -3.072968    -3.399284    -1.502039
 H    -1.602852    -2.433298    -1.732420
 H    -2.228218    -4.458332     1.395076
 H    -3.028461    -3.151970     2.304557
 H    -3.863609    -3.942590     0.947602
 H    -2.411699     4.452144     1.229065
 H    -4.028332     3.845020     0.830059
 H    -3.127269     3.130971     2.187063
 H    -1.687727     4.032957    -1.191272
 H    -1.747926     2.381622    -1.860560
 H    -3.251796     3.292608    -1.623278
