# Supplementary material for: Activation of Small Molecules by Heavier Analogs of Cyclic(Alkyl)(Amino)Carbenes (CAACs): A DFT Study
Source: Inorg Chem. 2026 Jul 10;65(29):16713–23. doi: 10.1021/acs.inorgchem.6c01118 (PMC13418173; doi:10.1021/acs.inorgchem.6c01118)
Supplement: Supplementary file 1 [file ic6c01118_si_001.zip › Optimized xyz-coordinates final/Optimized xyz-coordinates/Optimized structures 1-10ab/Reactants/9b-reactant.xyz]

   58
scf done: -1313.400155
 C    -1.329223     2.385787     1.135637
 C    -1.921301     1.407332     0.313899
 C    -2.542642     1.860009    -0.875995
 C    -2.586924     3.213392    -1.206645
 C    -1.996613     4.159654    -0.372854
 C    -1.367478     3.734646     0.798501
 C    -1.789162    -0.067292     0.602892
 C    -3.031429    -0.902450     0.520251
 C    -4.325194    -0.364901     0.485959
 C    -5.447303    -1.193186     0.446375
 C    -5.305545    -2.578162     0.450760
 C    -4.023622    -3.129736     0.503241
 C    -2.907406    -2.302668     0.537546
 C    -0.927010    -0.392324     1.778127
 C     0.415148    -0.454303     1.636273
 N     1.010232    -0.325801     0.394234
Sn    -0.355580    -0.207008    -1.198590
 C     2.423380    -0.301889     0.289533
 C     3.103256     0.934691     0.338809
 C     4.491425     0.941881     0.180732
 C     5.197271    -0.241620    -0.008678
 C     4.519964    -1.455960    -0.035619
 C     3.131534    -1.510843     0.117232
 C     2.333328     2.227976     0.514308
 C     2.090888     2.901387    -0.836580
 C     2.396150    -2.835096     0.048727
 C     3.103840    -3.956762     0.803409
 C     2.987031     3.189017     1.502314
 C     2.139906    -3.228281    -1.407277
 H    -1.384297    -0.568847     2.756169
 H     1.084380    -0.620687     2.489306
 H     5.030988     1.891609     0.208113
 H     5.083112    -2.381304    -0.177245
 H     6.282846    -0.218138    -0.131017
 H     1.348013     1.958740     0.920508
 H     1.417047    -2.683224     0.528203
 H     1.460995     3.797636    -0.721858
 H     3.041657     3.201655    -1.305964
 H     1.579294     2.221553    -1.536937
 H     2.332392     4.057225     1.677268
 H     3.175390     2.702467     2.471237
 H     3.947622     3.578736     1.129483
 H     2.477398    -4.862022     0.818472
 H     4.060247    -4.233518     0.332381
 H     3.312797    -3.669122     1.844666
 H     1.555827    -4.160177    -1.471741
 H     1.587339    -2.442889    -1.948763
 H     3.089028    -3.381426    -1.945456
 H    -4.459614     0.718739     0.503915
 H    -6.444309    -0.745653     0.421816
 H    -6.185233    -3.225088     0.418694
 H    -3.894141    -4.215016     0.513802
 H    -1.904469    -2.739392     0.584868
 H    -3.025147     1.133048    -1.537198
 H    -3.081696     3.524960    -2.129625
 H    -2.024591     5.220101    -0.632859
 H    -0.905505     4.466558     1.466142
 H    -0.843595     2.062662     2.058198
