# Supplementary material for: Activation of Small Molecules by Heavier Analogs of Cyclic(Alkyl)(Amino)Carbenes (CAACs): A DFT Study
Source: Inorg Chem. 2026 Jul 10;65(29):16713–23. doi: 10.1021/acs.inorgchem.6c01118 (PMC13418173; doi:10.1021/acs.inorgchem.6c01118)
Supplement: Supplementary file 1 [file ic6c01118_si_001.zip › Optimized xyz-coordinates final/Optimized xyz-coordinates/Transition states/CO2 activation/1a-CO2-ts.xyz]

   67
scf done: -1681.757619
 C    -0.400102    -0.027626     0.196251
 N     0.575231    -0.029793    -0.687613
 C     0.172854    -0.061116    -2.109992
 C    -1.305140    -0.421318    -2.031584
 C    -1.678804    -0.126442    -0.543813
 C     1.967146     0.045833    -0.353281
 C     2.719589    -1.143015    -0.349296
 C     4.082820    -1.060509    -0.051829
 C     4.679975     0.160645     0.235160
 C     3.916584     1.322519     0.235926
 C     2.550138     1.292841    -0.055864
 C     2.093616    -2.492956    -0.634679
 C     2.668355    -3.122942    -1.903225
 C     1.755064     2.581641    -0.084593
 C     2.002952     3.333291    -1.394626
Si    -2.565053     1.570288    -0.317371
 C    -1.845528     2.794407    -1.561753
Si    -2.671081    -1.581609     0.222679
 C    -1.533155    -3.074453     0.339101
 C     0.391163    -0.149882     2.586438
 O     0.299591    -1.310147     2.696855
 C     2.223954    -3.429614     0.566078
 C     2.026817     3.477724     1.120669
 C    -4.404631     1.444239    -0.706714
 C    -2.322859     2.255756     1.411130
 O     0.585906     0.984846     2.775589
 C    -4.094636    -2.044658    -0.925600
 C    -3.333904    -1.192058     1.936607
 H     0.783007    -0.791463    -2.661673
 H     0.356968     0.929982    -2.556614
 H    -1.446083    -1.489138    -2.267799
 H    -1.909037     0.138060    -2.761003
 H    -4.058953    -0.364908     1.938814
 H    -3.842955    -2.083588     2.336721
 H    -2.511032    -0.941524     2.621773
 H    -0.707879    -2.871611     1.036811
 H    -2.094804    -3.945558     0.713143
 H    -1.109821    -3.351396    -0.639243
 H    -4.565605    -2.969941    -0.555755
 H    -4.872610    -1.270817    -0.979847
 H    -3.741086    -2.244584    -1.949285
 H    -2.834194     3.227832     1.501078
 H    -2.731191     1.583706     2.179176
 H    -1.255684     2.394201     1.637689
 H    -0.765161     2.945561    -1.429207
 H    -2.023210     2.482679    -2.602723
 H    -2.334545     3.772592    -1.424641
 H    -4.952617     0.833535     0.025874
 H    -4.840288     2.456416    -0.688619
 H    -4.582693     1.022176    -1.707908
 H     4.390894     2.277622     0.471290
 H     4.683757    -1.973067    -0.037561
 H     5.746608     0.207469     0.467407
 H     1.018791    -2.330919    -0.795408
 H     2.158784    -4.072525    -2.130188
 H     2.556973    -2.458475    -2.774082
 H     3.742366    -3.341070    -1.791616
 H     1.384918     4.243444    -1.448415
 H     3.058702     3.637948    -1.475363
 H     1.772767     2.712578    -2.273740
 H     1.686138    -4.371992     0.378494
 H     3.277541    -3.681002     0.767248
 H     1.803876    -2.968776     1.471181
 H     1.343466     4.341099     1.108291
 H     1.869741     2.929739     2.058979
 H     3.053163     3.877611     1.113670
 H     0.692648     2.303700    -0.040585
