# Supplementary material for: Activation of Small Molecules by Heavier Analogs of Cyclic(Alkyl)(Amino)Carbenes (CAACs): A DFT Study
Source: Inorg Chem. 2026 Jul 10;65(29):16713–23. doi: 10.1021/acs.inorgchem.6c01118 (PMC13418173; doi:10.1021/acs.inorgchem.6c01118)
Supplement: Supplementary file 1 [file ic6c01118_si_001.zip › Optimized xyz-coordinates final/Optimized xyz-coordinates/Transition states/CO2 activation/2a-CO2-ts.xyz]

   67
scf done: -1933.047298
 C     5.020803    -0.022657     0.016691
 C     4.329796     1.183554     0.027471
 C     2.949191     1.224603    -0.185918
 C     2.273409     0.007740    -0.403236
 C     2.958951    -1.223418    -0.424336
 C     4.339261    -1.213710    -0.208250
 C     2.201678     2.540951    -0.129080
 C     2.889011     3.649636    -0.921368
 N     0.860259     0.007846    -0.602645
Si    -0.340197     0.048820     0.612715
 C    -1.791967    -0.018869    -0.569182
Si    -2.921551    -1.497671    -0.091067
 C    -4.119890    -1.852083    -1.501154
 C     2.219575    -2.533453    -0.612505
 C     2.902423    -3.459102    -1.615949
 C     1.949356     2.959949     1.320850
 C     0.347576     0.094719    -1.971621
 C    -1.129951    -0.314251    -1.949541
Si    -2.649954     1.690083    -0.449695
 C    -4.400471     1.663794    -1.138756
 C    -2.680428     2.267078     1.343607
 C    -1.666237     2.948259    -1.452148
 C     2.006749    -3.225398     0.735418
 C    -3.852705    -1.183259     1.507720
 C    -1.830743    -3.014500     0.144287
 C    -0.131097    -0.283089     2.732124
 O     0.245977     0.656515     3.372747
 O    -0.483924    -1.442579     2.828404
 H     0.932018    -0.567248    -2.631914
 H     0.485768     1.123813    -2.351554
 H    -1.185765    -1.395929    -2.158650
 H    -1.669617     0.175182    -2.776693
 H    -4.536856    -0.323900     1.449233
 H    -4.454449    -2.072709     1.753994
 H    -3.147072    -1.024076     2.337870
 H    -1.174884    -2.882996     1.019778
 H    -2.460816    -3.899156     0.331024
 H    -1.208965    -3.234537    -0.737694
 H    -4.666733    -2.783093    -1.280435
 H    -4.860160    -1.052524    -1.642620
 H    -3.590438    -2.000694    -2.455134
 H    -3.156540     3.259117     1.403575
 H    -3.248800     1.582011     1.989728
 H    -1.671826     2.359168     1.781075
 H    -0.643726     3.075143    -1.063904
 H    -1.597494     2.674878    -2.516508
 H    -2.163017     3.930121    -1.394594
 H    -5.075809     1.030231    -0.544992
 H    -4.807314     2.687815    -1.129101
 H    -4.419727     1.305473    -2.179626
 H     4.872716     2.113545     0.209957
 H     4.889744    -2.157199    -0.207891
 H     6.099750    -0.035152     0.188397
 H     1.223256    -2.292311    -1.012744
 H     2.280965    -4.349480    -1.797856
 H     3.071566    -2.955947    -2.580267
 H     3.877567    -3.815532    -1.248832
 H     2.255599     4.549931    -0.944986
 H     3.849118     3.942443    -0.468529
 H     3.086551     3.341948    -1.959443
 H     1.439049    -4.160451     0.607986
 H     2.972578    -3.474025     1.203400
 H     1.449199    -2.589995     1.439601
 H     1.349399     3.883416     1.360332
 H     1.422302     2.183643     1.898139
 H     2.901843     3.155764     1.838962
 H     1.220858     2.370676    -0.597870
