# Supplementary material for: Activation of Small Molecules by Heavier Analogs of Cyclic(Alkyl)(Amino)Carbenes (CAACs): A DFT Study
Source: Inorg Chem. 2026 Jul 10;65(29):16713–23. doi: 10.1021/acs.inorgchem.6c01118 (PMC13418173; doi:10.1021/acs.inorgchem.6c01118)
Supplement: Supplementary file 1 [file ic6c01118_si_001.zip › Optimized xyz-coordinates final/Optimized xyz-coordinates/Transition states/CO2 activation/6a-CO2-ts.xyz]

   65
scf done: -1680.544123
 C     0.373375     0.000152     0.225378
 N    -0.601531     0.069847    -0.693903
 C    -0.128410     0.203153    -2.014134
 C     1.219244     0.232207    -1.981192
 C     1.623570     0.109077    -0.554728
 C    -2.007538     0.028816    -0.394749
 C    -2.712311     1.240288    -0.295393
 C    -4.080398     1.182610    -0.013538
 C    -4.725044    -0.035604     0.161023
 C    -4.007916    -1.222211     0.058133
 C    -2.638911    -1.216661    -0.222172
 C    -2.014374     2.578046    -0.412302
 C    -1.747198     3.143435     0.984003
 C    -1.874989    -2.512153    -0.380699
 C    -1.967992    -3.014962    -1.822511
Si     2.529786     1.694922     0.103277
 C     1.686738     3.208692    -0.625218
Si     2.702870    -1.473413    -0.276339
 C     3.992653    -1.559328    -1.647138
 C    -0.317340    -0.646503     2.619815
 O    -0.711327     0.394569     2.963075
 C    -2.767459     3.572473    -1.291195
 C     4.319776     1.737283    -0.485231
 C     2.458986     1.813110     1.971936
 C    -2.293537    -3.591837     0.610590
 O     0.002630    -1.766241     2.530451
 C     3.524527    -1.499487     1.410671
 C     1.641516    -3.012297    -0.425442
 H     1.877405     0.335020    -2.843495
 H    -0.827819     0.274154    -2.846716
 H     4.760823     2.698362    -0.174257
 H     4.938134     0.935113    -0.057044
 H     4.390810     1.680889    -1.582527
 H     2.970674     2.734905     2.293606
 H     1.413885     1.854114     2.310881
 H     2.942796     0.964322     2.473316
 H     2.271897     4.106401    -0.368221
 H     1.608198     3.154003    -1.721114
 H     0.678324     3.339572    -0.210744
 H     4.054323    -2.459384     1.522241
 H     4.257333    -0.693637     1.558425
 H     2.764859    -1.442459     2.204246
 H     0.982664    -3.114257     0.448981
 H     1.028995    -2.999942    -1.339347
 H     2.295842    -3.898056    -0.469462
 H     4.644246    -0.676976    -1.699026
 H     4.632617    -2.440572    -1.477552
 H     3.508115    -1.689214    -2.627430
 H    -4.647295     2.111434     0.079109
 H    -4.520379    -2.175784     0.198758
 H    -5.794570    -0.061210     0.383179
 H    -1.040747     2.399234    -0.890466
 H    -0.823617    -2.282018    -0.173876
 H    -1.190250     4.092316     0.924481
 H    -2.694866     3.343639     1.509136
 H    -1.173876     2.431908     1.595572
 H    -2.169491     4.486924    -1.426427
 H    -2.978722     3.152935    -2.286596
 H    -3.726669     3.876297    -0.843487
 H    -1.373656    -3.933079    -1.953369
 H    -3.011519    -3.244068    -2.092654
 H    -1.594375    -2.265859    -2.536644
 H    -1.618419    -4.457211     0.525775
 H    -2.239065    -3.225555     1.645735
 H    -3.315293    -3.958723     0.423553
