# Supplementary material for: Activation of Small Molecules by Heavier Analogs of Cyclic(Alkyl)(Amino)Carbenes (CAACs): A DFT Study
Source: Inorg Chem. 2026 Jul 10;65(29):16713–23. doi: 10.1021/acs.inorgchem.6c01118 (PMC13418173; doi:10.1021/acs.inorgchem.6c01118)
Supplement: Supplementary file 1 [file ic6c01118_si_001.zip › Optimized xyz-coordinates final/Optimized xyz-coordinates/Transition states/CO2 activation/7a-CO2-ts.xyz]

   65
scf done: -1931.837391
 C    -4.299937     1.200322    -0.061366
 C    -2.911936     1.280196    -0.202014
 C    -2.196568     0.085383    -0.422287
 C    -2.849832    -1.161210    -0.505266
 C    -4.240968    -1.184973    -0.373128
 C    -4.962614    -0.018518    -0.150045
 C    -2.207521     2.615499    -0.078678
 C    -2.891848     3.725369    -0.872239
 N    -0.774897     0.129907    -0.545887
 C    -0.149848    -0.083258    -1.777742
 C     1.197924    -0.137294    -1.755140
 C     1.842862     0.035907    -0.410780
Si     2.845624     1.677849    -0.449065
 C     3.915645     1.759071    -1.993372
 C    -2.092598    -2.455693    -0.727807
 C    -2.345182    -3.463482     0.392232
Si     0.382531     0.298871     0.750038
 C    -2.406687    -3.050900    -2.100617
 C    -2.040970     3.003899     1.392454
Si     2.842498    -1.538543     0.072863
 C     3.300675    -1.554259     1.894618
 C     1.770728    -3.036307    -0.291534
 C     4.412508    -1.636424    -0.963560
 C     3.911401     1.876435     1.085708
 C     1.628156     3.115653    -0.535483
 C    -0.333303    -0.491326     2.625918
 O    -0.130648    -1.631160     2.242863
 O    -0.760259     0.192941     3.494780
 H     1.782951    -0.284794    -2.665875
 H    -0.781353    -0.179637    -2.663703
 H     4.476931     2.707510    -1.989771
 H     4.642244     0.937270    -2.055155
 H     3.297467     1.742800    -2.903892
 H     4.357414     2.883926     1.091437
 H     3.320176     1.766668     2.008383
 H     4.734286     1.146606     1.116199
 H     2.164681     4.057096    -0.736294
 H     0.904500     2.963234    -1.351875
 H     1.068669     3.249825     0.404736
 H     3.910391    -2.450671     2.094281
 H     3.883331    -0.677159     2.207298
 H     2.399259    -1.624030     2.521062
 H     0.897079    -3.048338     0.377488
 H     1.418363    -3.041414    -1.333996
 H     2.343621    -3.961097    -0.117080
 H     5.137312    -0.852937    -0.694591
 H     4.897454    -2.610555    -0.789330
 H     4.201926    -1.557344    -2.041295
 H    -4.872998     2.112596     0.118069
 H    -4.766375    -2.141126    -0.435026
 H    -6.048935    -0.059369    -0.040668
 H    -1.202288     2.487872    -0.506468
 H    -1.019813    -2.221079    -0.708883
 H    -1.462110     3.936529     1.487835
 H    -3.022922     3.166083     1.865365
 H    -1.531196     2.219456     1.973821
 H    -2.283993     4.642901    -0.842992
 H    -3.030630     3.440457    -1.926053
 H    -3.880496     3.979094    -0.458689
 H    -1.807659    -3.958436    -2.274893
 H    -3.469340    -3.330195    -2.182991
 H    -2.188394    -2.338501    -2.910782
 H    -1.741341    -4.369945     0.228932
 H    -2.064666    -3.043562     1.368236
 H    -3.401692    -3.772362     0.434265
