# Supplementary material for: Activation of Small Molecules by Heavier Analogs of Cyclic(Alkyl)(Amino)Carbenes (CAACs): A DFT Study
Source: Inorg Chem. 2026 Jul 10;65(29):16713–23. doi: 10.1021/acs.inorgchem.6c01118 (PMC13418173; doi:10.1021/acs.inorgchem.6c01118)
Supplement: Supplementary file 1 [file ic6c01118_si_001.zip › Optimized xyz-coordinates final/Optimized xyz-coordinates/Transition states/H2 activation/10a-H-H-add-to-acyclic-ts.xyz]

   64
scf done: -1648.285557
 C    -2.000482     1.043925    -0.083976
 C    -2.627191     1.356027    -1.304914
 C    -3.695511     2.256791    -1.277323
 C    -4.129241     2.823593    -0.083983
 C    -3.495978     2.495695     1.109793
 C    -2.423319     1.600324     1.137648
 C    -2.133733     0.779690    -2.617513
 C    -3.266197     0.220693    -3.473159
 C    -1.717419     1.281715     2.440865
 C    -0.825388     2.448089     2.870107
 N    -0.908393     0.127207    -0.087437
 C     0.277859     0.627676    -0.201249
 C     1.463824    -0.196068    -0.228171
 C     2.755983     0.222937    -0.195861
Si     3.299416     2.036567    -0.022164
 C     3.334580     2.426277     1.819376
 C    -2.689543     0.879466     3.545801
Pb    -1.399163    -2.232419     0.223341
 C    -1.306624     1.814700    -3.382574
Si     4.064553    -1.153853    -0.169718
 C     5.051003    -1.153844    -1.773713
 C     5.205088    -0.907914     1.310845
 C     3.226807    -2.830683     0.007391
 C     2.189186     3.281021    -0.910860
 C     5.019579     2.269119    -0.754151
 H     1.239972    -1.272549    -0.262426
 H     0.383590     1.716464    -0.276374
 H     1.896251     2.928754    -1.912363
 H     1.274874     3.531999    -0.351981
 H     2.753471     4.218672    -1.041355
 H     5.340013     3.309252    -0.581930
 H     5.777720     1.610941    -0.306220
 H     5.016963     2.098368    -1.841957
 H     3.658072     3.465254     1.992349
 H     2.334501     2.301137     2.262909
 H     4.026448     1.759077     2.355422
 H     5.948860    -1.719733     1.351635
 H     5.753639     0.044801     1.274231
 H     2.621303    -2.894826     0.925247
 H     2.577439    -3.066277    -0.850517
 H     3.996985    -3.616719     0.061341
 H     5.635111    -0.233283    -1.911353
 H     5.751966    -2.004134    -1.781288
 H     4.378322    -1.263923    -2.638721
 H    -3.842107     2.943262     2.044451
 H    -4.197176     2.518233    -2.211906
 H    -4.967225     3.524617    -0.084122
 H    -1.071755     0.409629     2.256643
 H    -1.475699    -0.067642    -2.371839
 H    -2.137792     0.586593     4.452613
 H    -3.364723     1.704082     3.823887
 H    -3.302293     0.023106     3.227657
 H    -0.259535     2.196566     3.781224
 H    -0.102863     2.713385     2.082799
 H    -1.423214     3.349115     3.081977
 H    -0.904930     1.384887    -4.313837
 H    -1.918022     2.691391    -3.650837
 H    -0.458527     2.177129    -2.781311
 H    -2.860150    -0.256549    -4.378544
 H    -3.836173    -0.537164    -2.915472
 H    -3.964869     1.006142    -3.802088
 H     4.629523    -0.931717     2.249611
 H    -3.084320    -1.409302     0.741757
 H    -3.108790    -1.564470    -0.441178
