# Supplementary material for: Activation of Small Molecules by Heavier Analogs of Cyclic(Alkyl)(Amino)Carbenes (CAACs): A DFT Study
Source: Inorg Chem. 2026 Jul 10;65(29):16713–23. doi: 10.1021/acs.inorgchem.6c01118 (PMC13418173; doi:10.1021/acs.inorgchem.6c01118)
Supplement: Supplementary file 1 [file ic6c01118_si_001.zip › Optimized xyz-coordinates final/Optimized xyz-coordinates/Transition states/H2 activation/1a-H-H-ts.xyz]

   66
scf done: -1494.632612
 C    -1.240210    -0.560285    -1.732389
 C    -1.634427    -0.154019    -0.277903
 C    -0.336076     0.035556     0.412453
 N     0.669841    -0.053976    -0.456412
 C     0.256760    -0.260485    -1.842222
 C     2.040708     0.043852    -0.085919
 C     2.795460    -1.143446    -0.014019
 C     4.151373    -1.039528     0.306624
 C     4.734841     0.195182     0.567868
 C     3.964114     1.351302     0.524985
 C     2.604980     1.299687     0.202400
 C     2.174825    -2.504692    -0.256122
 C     2.323669    -3.411576     0.964390
 C     1.786438     2.572395     0.172414
 C     1.757788     3.250333     1.541000
Si    -2.672345    -1.589471     0.490341
 C    -4.201362    -1.868674    -0.585353
Si    -2.490344     1.574579    -0.181850
 C    -4.341456     1.518486    -0.520762
 C     2.261797     3.524717    -0.923694
 C    -3.180156    -1.198636     2.252105
 C    -1.699328    -3.197230     0.408248
 C     2.740023    -3.160914    -1.516144
 C    -2.202583     2.340702     1.509671
 C    -1.743808     2.693479    -1.508345
 H     0.828485    -1.079116    -2.306403
 H     0.469444     0.655560    -2.420825
 H    -1.417356    -1.633467    -1.907287
 H    -1.818399    -0.025859    -2.499947
 H    -3.844471    -0.323011     2.312757
 H    -3.715046    -2.057965     2.686858
 H    -2.278793    -1.018320     2.859142
 H    -0.773645    -3.102312     0.995357
 H    -2.312564    -4.003418     0.843356
 H    -1.454413    -3.489589    -0.625288
 H    -4.646028    -2.838213    -0.307805
 H    -4.976096    -1.100729    -0.463925
 H    -3.941116    -1.926459    -1.654378
 H    -2.770414     3.280630     1.600625
 H    -2.525398     1.667954     2.317876
 H    -1.137815     2.564254     1.669844
 H    -0.651135     2.786034    -1.427895
 H    -1.982297     2.339811    -2.523605
 H    -2.168447     3.705473    -1.406821
 H    -4.898244     1.010518     0.280373
 H    -4.713700     2.554261    -0.581191
 H    -4.576744     1.021311    -1.473828
 H     4.425986     2.316825     0.746182
 H     4.757712    -1.946700     0.365864
 H     5.796650     0.255603     0.818620
 H     1.094660    -2.353126    -0.396297
 H     2.232772    -4.117638    -1.716310
 H     2.620517    -2.518518    -2.402785
 H     3.816085    -3.371399    -1.407988
 H     1.614856     4.414793    -0.973337
 H     3.291275     3.870734    -0.739408
 H     2.247515     3.037196    -1.910501
 H     1.815882    -4.372651     0.787134
 H     3.380782    -3.628632     1.187040
 H     1.861657    -2.936774     1.842796
 H     1.096804     4.131150     1.523430
 H     1.390452     2.560206     2.315086
 H     2.759517     3.592677     1.845575
 H     0.752883     2.284979    -0.061593
 H    -0.015626    -1.381703     1.963120
 H    -0.127644    -0.195304     1.526695
