# Supplementary material for: Activation of Small Molecules by Heavier Analogs of Cyclic(Alkyl)(Amino)Carbenes (CAACs): A DFT Study
Source: Inorg Chem. 2026 Jul 10;65(29):16713–23. doi: 10.1021/acs.inorgchem.6c01118 (PMC13418173; doi:10.1021/acs.inorgchem.6c01118)
Supplement: Supplementary file 1 [file ic6c01118_si_001.zip › Optimized xyz-coordinates final/Optimized xyz-coordinates/Transition states/H2 activation/1b-H-H-ts.xyz]

   62
scf done: -1139.398521
 C     2.383449     2.470344     0.826785
 C     2.370514     1.303613     0.053316
 C     3.206099     1.245517    -1.068610
 C     4.011062     2.326418    -1.419152
 C     4.011859     3.484151    -0.643663
 C     3.195880     3.548487     0.484141
 C     1.459135     0.119449     0.372979
 C     0.156966     0.169166    -0.442238
 N    -0.868551     0.177992     0.417017
 C    -0.504078     0.529416     1.787780
 C     0.947719     0.082919     1.851011
 C    -2.226029    -0.019482     0.030576
 C    -2.715129    -1.334493    -0.087843
 C    -4.058036    -1.506136    -0.435511
 C    -4.889427    -0.412364    -0.652622
 C    -4.385747     0.878427    -0.535061
 C    -3.047069     1.098311    -0.198601
 C    -1.830754    -2.540968     0.149503
 C    -2.329260    -3.383721     1.322576
 C    -2.504646     2.509621    -0.085524
 C    -3.092900     3.233056     1.125678
 C     2.210230    -1.185128     0.089790
 C     3.351092    -1.487673     0.845692
 C     4.047886    -2.673954     0.641385
 C     3.616712    -3.583842    -0.326141
 C     2.488535    -3.289552    -1.085840
 C     1.792559    -2.096217    -0.880900
 C    -2.717972     3.305542    -1.371451
 C    -1.680946    -3.376442    -1.120832
 H    -1.155399     0.008282     2.505060
 H    -0.619977     1.617990     1.950712
 H     0.990602    -0.955475     2.207817
 H     1.560572     0.684973     2.534086
 H    -5.042070     1.733376    -0.716004
 H    -4.460780    -2.517411    -0.535087
 H    -5.937430    -0.567679    -0.920262
 H    -0.830671    -2.167853     0.411425
 H    -1.639765    -4.219758     1.518336
 H    -2.406818    -2.783617     2.242117
 H    -3.324010    -3.812307     1.120832
 H    -2.651161     4.236049     1.234195
 H    -4.183207     3.356254     1.024881
 H    -2.909490     2.675575     2.056947
 H    -0.957408    -4.191719    -0.964208
 H    -2.639163    -3.829538    -1.422069
 H    -1.325475    -2.758559    -1.958785
 H    -2.250662     4.298953    -1.288779
 H    -2.267448     2.790826    -2.232799
 H    -3.787595     3.457429    -1.586849
 H    -1.414073     2.433011     0.054143
 H     3.222087     0.338616    -1.676714
 H     4.649704     2.258600    -2.303355
 H     4.648051     4.330233    -0.913726
 H     3.186664     4.448535     1.103925
 H     1.736937     2.557428     1.701969
 H     0.914123    -1.851195    -1.481434
 H     2.142931    -3.990310    -1.850226
 H     4.163388    -4.516057    -0.487209
 H     4.937259    -2.890110     1.238595
 H     3.702569    -0.775207     1.596987
 H     0.288511     1.889301    -1.057409
 H     0.132826     0.978618    -1.389551
