# Supplementary material for: Activation of Small Molecules by Heavier Analogs of Cyclic(Alkyl)(Amino)Carbenes (CAACs): A DFT Study
Source: Inorg Chem. 2026 Jul 10;65(29):16713–23. doi: 10.1021/acs.inorgchem.6c01118 (PMC13418173; doi:10.1021/acs.inorgchem.6c01118)
Supplement: Supplementary file 1 [file ic6c01118_si_001.zip › Optimized xyz-coordinates final/Optimized xyz-coordinates/Transition states/H2 activation/2a-H-H-ts.xyz]

   66
scf done: -1745.924652
 C    -4.491296    -0.963202    -0.020796
 C    -5.032677     0.297845    -0.245817
 C    -4.191487     1.400901    -0.335849
 C    -2.808372     1.271119    -0.181006
 C    -2.265080    -0.010665     0.061186
 C    -3.113082    -1.139668     0.123280
 C    -1.918671     2.488400    -0.305376
 C    -1.885329     3.005889    -1.743239
 N    -0.869996    -0.177913     0.233396
 C    -0.335603    -0.387035     1.570701
 C     1.129415    -0.837091     1.448063
 C     1.806049    -0.252860     0.172848
Si     2.403216     1.558336     0.420018
 C     1.397797     2.467142     1.734601
 C    -2.544506    -2.535945     0.287722
 C    -2.779361    -3.371191    -0.971182
Si     0.335005    -0.220051    -1.041822
Si     3.225497    -1.384072    -0.410996
 C     2.615243    -3.078000    -0.995268
 C     4.397480    -1.758452     1.018918
 C     4.145576    -0.620631    -1.868423
 C     4.178980     1.686721     1.054509
 C     2.279048     2.522182    -1.194699
 C    -2.295481     3.589109     0.683480
 C    -3.081308    -3.236726     1.533999
 H    -0.911548    -1.156424     2.117857
 H    -0.421038     0.539903     2.167165
 H     1.141651    -1.940334     1.386301
 H     1.678308    -0.574837     2.369257
 H     4.643044     0.328448    -1.621514
 H     4.918548    -1.317659    -2.229727
 H     3.452400    -0.429011    -2.703328
 H     2.113713    -3.043863    -1.974563
 H     3.495468    -3.734267    -1.104078
 H     1.934597    -3.556113    -0.274223
 H     5.180495    -2.457474     0.684402
 H     4.891473    -0.865617     1.423265
 H     3.850226    -2.245884     1.841704
 H     2.703289     3.530531    -1.060289
 H     2.830402     2.026769    -2.008001
 H     1.234677     2.636541    -1.525392
 H     0.335545     2.579338     1.480260
 H     1.466365     1.971198     2.715216
 H     1.821309     3.478678     1.848376
 H     4.933776     1.246873     0.387833
 H     4.422150     2.754827     1.175271
 H     4.278321     1.214938     2.044604
 H    -4.618941     2.388830    -0.527886
 H    -5.152464    -1.832786     0.028103
 H    -6.112385     0.419995    -0.361780
 H    -1.455398    -2.428044     0.401399
 H    -2.604485    -4.220890     1.665610
 H    -2.892502    -2.641255     2.440220
 H    -4.168554    -3.402688     1.468344
 H    -1.578397     4.423295     0.626652
 H    -3.296256     3.999756     0.474791
 H    -2.299157     3.212325     1.717576
 H    -2.304825    -4.361123    -0.879451
 H    -3.854130    -3.529718    -1.154770
 H    -2.362934    -2.873363    -1.860382
 H    -1.192583     3.857568    -1.837355
 H    -1.554714     2.218419    -2.437937
 H    -2.881456     3.346271    -2.069203
 H    -0.902510     2.151626    -0.054830
 H     0.386048    -1.897497    -1.099862
 H     0.206377    -1.157914    -1.820120
