# Supplementary material for: Activation of Small Molecules by Heavier Analogs of Cyclic(Alkyl)(Amino)Carbenes (CAACs): A DFT Study
Source: Inorg Chem. 2026 Jul 10;65(29):16713–23. doi: 10.1021/acs.inorgchem.6c01118 (PMC13418173; doi:10.1021/acs.inorgchem.6c01118)
Supplement: Supplementary file 1 [file ic6c01118_si_001.zip › Optimized xyz-coordinates final/Optimized xyz-coordinates/Transition states/H2 activation/2b-H-H-ts.xyz]

   62
scf done: -1390.697590
 C     3.287068    -1.245677    -0.102853
 C     4.654795    -1.027847     0.082865
 C     5.150193     0.251906     0.308694
 C     4.277913     1.333900     0.355479
 C     2.902492     1.159786     0.177299
 C     2.408469    -0.142835    -0.046473
 C     1.963021     2.342409     0.285229
 C     2.391990     3.528014    -0.574281
 N     1.020146    -0.356775    -0.240805
Si    -0.223646    -0.644002     0.938591
 C    -1.672708    -0.309434    -0.280713
 C     2.752303    -2.648206    -0.309592
 C     3.507511    -3.418069    -1.389607
 C     1.784909     2.746240     1.749325
 C     0.479711    -0.211654    -1.590019
 C    -0.958853    -0.726920    -1.586489
 C    -2.905242    -1.120421     0.064451
 C     2.736363    -3.412990     1.015014
 H     1.084325    -0.782457    -2.317786
 H     0.515321     0.849631    -1.906953
 H    -0.935562    -1.826520    -1.627039
 H    -1.489394    -0.370116    -2.484434
 H     4.673161     2.336353     0.538576
 H     5.344877    -1.874836     0.051587
 H     6.222579     0.406717     0.451018
 H     1.706820    -2.544341    -0.638208
 H     3.031686    -4.394522    -1.570640
 H     3.522252    -2.863675    -2.340222
 H     4.552461    -3.613761    -1.100937
 H     1.626038     4.318536    -0.542242
 H     3.337820     3.971776    -0.224583
 H     2.529751     3.230325    -1.624761
 H     2.281220    -4.408446     0.891904
 H     3.758530    -3.551528     1.402977
 H     2.166592    -2.867922     1.783392
 H     1.057171     3.567858     1.844466
 H     1.428397     1.897681     2.354551
 H     2.738065     3.085708     2.185788
 H     0.981552     2.011012    -0.081939
 H    -0.525381    -2.330743     0.731782
 H    -0.250226    -1.880492     1.814768
 C    -3.519783    -0.923240     1.310299
 C    -4.652631    -1.643252     1.675382
 C    -5.207507    -2.571669     0.794445
 C    -4.617425    -2.765579    -0.451622
 C    -3.477895    -2.047127    -0.813750
 H    -3.100815    -0.184196     1.999426
 H    -5.108493    -1.475124     2.654188
 H    -6.098734    -3.136714     1.077056
 H    -5.046984    -3.483352    -1.154975
 H    -3.035563    -2.216053    -1.796886
 C    -2.028200     1.177688    -0.314877
 C    -2.835137     1.661152    -1.355442
 C    -3.183675     3.005730    -1.429352
 C    -2.736455     3.903230    -0.458394
 C    -1.950947     3.436687     0.590881
 C    -1.607406     2.085817     0.658974
 H    -3.209636     0.967714    -2.112757
 H    -3.814036     3.356841    -2.250033
 H    -3.008045     4.959760    -0.517323
 H    -1.602930     4.122559     1.367100
 H    -1.000027     1.729942     1.499263
