# Supplementary material for: Activation of Small Molecules by Heavier Analogs of Cyclic(Alkyl)(Amino)Carbenes (CAACs): A DFT Study
Source: Inorg Chem. 2026 Jul 10;65(29):16713–23. doi: 10.1021/acs.inorgchem.6c01118 (PMC13418173; doi:10.1021/acs.inorgchem.6c01118)
Supplement: Supplementary file 1 [file ic6c01118_si_001.zip › Optimized xyz-coordinates final/Optimized xyz-coordinates/Transition states/H2 activation/3a-H-H-ts.xyz]

   66
scf done: -3533.116438
 C    -3.115947    -1.199290     0.198119
 C    -4.501835    -1.102065     0.052702
 C    -5.116306     0.125114    -0.173032
 C    -4.341511     1.276130    -0.259378
 C    -2.953756     1.226680    -0.100823
 C    -2.334237    -0.021568     0.139370
 C    -2.136323     2.495589    -0.209143
 C    -2.572067     3.554628     0.800733
 N    -0.935171    -0.099799     0.305992
Ge     0.326032    -0.111002    -1.037104
 C     1.831381    -0.192483     0.244288
Si     3.241073    -1.361019    -0.300382
 C     4.234316    -0.607914    -1.714128
 C    -2.470274    -2.558996     0.378352
 C    -2.901588    -3.227741     1.682958
 C    -2.137146     3.040347    -1.636991
 C    -0.359734    -0.313663     1.619588
 C     1.098065    -0.788408     1.478757
Si     2.434784     1.614556     0.504147
 C     2.446848     2.552794    -1.130346
 C     1.338081     2.566971     1.707191
 C     4.161828     1.709750     1.261951
 C    -2.736162    -3.464450    -0.823996
 C     2.634009    -3.048387    -0.885104
 C     4.357200    -1.731101     1.175808
 H    -0.925068    -1.078262     2.182832
 H    -0.413709     0.611487     2.223552
 H     1.084982    -1.888841     1.387325
 H     1.643509    -0.562439     2.411448
 H     4.736416     0.331071    -1.439179
 H     5.010444    -1.319132    -2.039018
 H     3.587618    -0.403441    -2.582531
 H     2.167628    -3.011816    -1.880127
 H     3.504032    -3.724157    -0.942320
 H     1.906379    -3.498107    -0.192359
 H     5.145537    -2.435687     0.865294
 H     4.845820    -0.842927     1.596180
 H     3.782366    -2.217341     1.980128
 H     2.902365     3.545658    -0.984060
 H     3.019552     2.028656    -1.909726
 H     1.425356     2.706395    -1.513970
 H     0.295997     2.653705     1.370089
 H     1.338007     2.112375     2.709786
 H     1.742852     3.587327     1.807640
 H     4.948762     1.268670     0.633751
 H     4.409882     2.773499     1.409200
 H     4.197011     1.224209     2.249370
 H    -4.825450     2.238231    -0.448780
 H    -5.111510    -2.008630     0.101670
 H    -6.201212     0.182957    -0.290453
 H    -1.383115    -2.393362     0.416679
 H    -2.372276    -4.182949     1.827536
 H    -2.693520    -2.586593     2.553227
 H    -3.982256    -3.443333     1.684635
 H    -1.907509     4.432037     0.754686
 H    -3.597614     3.906877     0.605497
 H    -2.545065     3.159861     1.827647
 H    -2.203761    -4.422451    -0.713894
 H    -3.809142    -3.688925    -0.935006
 H    -2.394474    -2.992182    -1.757221
 H    -1.487295     3.926515    -1.718896
 H    -1.773097     2.283904    -2.349198
 H    -3.150400     3.337240    -1.952802
 H    -1.102471     2.210777     0.033370
 H     0.029925    -0.992756    -2.278274
 H     0.256629    -1.878599    -1.352317
