# Supplementary material for: Activation of Small Molecules by Heavier Analogs of Cyclic(Alkyl)(Amino)Carbenes (CAACs): A DFT Study
Source: Inorg Chem. 2026 Jul 10;65(29):16713–23. doi: 10.1021/acs.inorgchem.6c01118 (PMC13418173; doi:10.1021/acs.inorgchem.6c01118)
Supplement: Supplementary file 1 [file ic6c01118_si_001.zip › Optimized xyz-coordinates final/Optimized xyz-coordinates/Transition states/H2 activation/3b-H-H-ts.xyz]

   62
scf done: -3177.882118
 C     1.585846     2.132123    -0.609866
 C     2.007031     1.237147     0.375920
 C     2.810619     1.735485     1.412049
 C     3.155527     3.081776     1.470093
 C     2.707938     3.966090     0.487279
 C     1.925752     3.484621    -0.557727
 C     1.655459    -0.251207     0.359360
 C     2.890779    -1.063156     0.026643
 C     3.507311    -0.879712    -1.220319
 C     4.642751    -1.601199    -1.574271
 C     5.198256    -2.517254    -0.680876
 C     4.606174    -2.697359     0.566314
 C     3.464062    -1.977487     0.917316
Ge     0.209722    -0.604537    -0.858598
 N    -1.037178    -0.306071     0.314709
 C    -0.499834    -0.142949     1.663101
 C     0.940063    -0.654459     1.668761
 C    -2.425657    -0.098168     0.115012
 C    -3.301509    -1.202525     0.183224
 C    -4.669420    -0.990571    -0.007867
 C    -5.167673     0.285008    -0.250411
 C    -4.298105     1.368620    -0.308785
 C    -2.922599     1.200307    -0.125754
 C    -2.763532    -2.601002     0.408269
 C    -2.742950    -3.381981    -0.906789
 C    -1.985977     2.383963    -0.246373
 C    -1.805967     2.770214    -1.714974
 C    -2.419741     3.578928     0.597627
 C    -3.518915    -3.359488     1.496182
 H    -1.104431    -0.706333     2.396641
 H    -0.538829     0.922057     1.966877
 H     0.919537    -1.753534     1.722796
 H     1.467872    -0.285249     2.563294
 H    -4.695578     2.367708    -0.504989
 H    -5.357368    -1.838911     0.032469
 H    -6.240169     0.435254    -0.396752
 H    -1.718985    -2.490369     0.737650
 H    -3.040929    -4.332393     1.690162
 H    -3.537002    -2.793481     2.439870
 H    -4.562773    -3.561448     1.207875
 H    -1.655775     4.370995     0.557376
 H    -3.366012     4.015881     0.240623
 H    -2.558843     3.293827     1.651417
 H    -2.285479    -4.374655    -0.770534
 H    -3.763972    -3.527953    -1.295039
 H    -2.173048    -2.844922    -1.680689
 H    -1.080169     3.592497    -1.818781
 H    -1.446044     1.915207    -2.309003
 H    -2.759120     3.101794    -2.157468
 H    -1.004394     2.059674     0.126787
 H     0.515406    -2.287811    -0.630446
 H     0.241265    -1.851640    -1.719435
 H     3.087818    -0.150301    -1.919318
 H     5.100143    -1.443936    -2.554168
 H     6.091510    -3.083402    -0.954747
 H     5.036175    -3.405299     1.279297
 H     3.020194    -2.135460     1.901580
 H     3.185389     1.052397     2.178582
 H     3.783326     3.444604     2.287636
 H     2.976674     5.023972     0.533735
 H     1.577521     4.159979    -1.343016
 H     0.981081     1.764350    -1.446911
