# Supplementary material for: Activation of Small Molecules by Heavier Analogs of Cyclic(Alkyl)(Amino)Carbenes (CAACs): A DFT Study
Source: Inorg Chem. 2026 Jul 10;65(29):16713–23. doi: 10.1021/acs.inorgchem.6c01118 (PMC13418173; doi:10.1021/acs.inorgchem.6c01118)
Supplement: Supplementary file 1 [file ic6c01118_si_001.zip › Optimized xyz-coordinates final/Optimized xyz-coordinates/Transition states/H2 activation/4a-H-H-ts.xyz]

   62
scf done: -1315.688398
 C     1.608004     2.174008    -0.596130
 C     2.031586     1.288441     0.397514
 C     2.778018     1.817037     1.463569
 C     3.060847     3.176008     1.542903
 C     2.609294     4.047917     0.550990
 C     1.886904     3.539816    -0.523253
 C     1.751314    -0.208165     0.410129
 C     3.023277    -0.994482     0.203467
 C     3.874261    -0.657782    -0.862113
 C     5.057777    -1.351168    -1.087030
 C     5.429404    -2.398407    -0.242894
 C     4.603285    -2.734950     0.825562
 C     3.414214    -2.040850     1.048173
Sn     0.218907    -0.723618    -1.110204
 N    -1.152371    -0.349289     0.378464
 C    -0.493010    -0.019610     1.625796
 C     0.922594    -0.595435     1.647792
 C    -2.521153    -0.045232     0.228915
 C    -3.469972    -1.089248     0.340043
 C    -4.826793    -0.796336     0.181128
 C    -5.255336     0.503427    -0.067135
 C    -4.321449     1.528797    -0.168449
 C    -2.954088     1.277128    -0.026921
 C    -3.013970    -2.512155     0.587217
 C    -3.062464    -3.323988    -0.708020
 C    -1.960030     2.407319    -0.195555
 C    -1.936378     2.909500    -1.638879
 C    -2.196233     3.548086     0.791174
 C    -3.793051    -3.201521     1.703805
 H    -1.054570    -0.449505     2.476830
 H    -0.449216     1.076158     1.805917
 H     0.845218    -1.691683     1.697214
 H     1.433158    -0.256868     2.566112
 H    -4.661295     2.548456    -0.370651
 H    -5.563563    -1.600392     0.257068
 H    -6.320598     0.717477    -0.184156
 H    -1.959037    -2.445421     0.894101
 H    -3.366850    -4.194986     1.914577
 H    -3.763934    -2.613364     2.633544
 H    -4.851510    -3.352020     1.437042
 H    -1.401563     4.305686     0.702126
 H    -3.159903     4.051303     0.611126
 H    -2.200932     3.180569     1.828446
 H    -2.666309    -4.340340    -0.554597
 H    -4.095965    -3.413399    -1.080631
 H    -2.469299    -2.845377    -1.502730
 H    -1.168083     3.688642    -1.769321
 H    -1.717940     2.090704    -2.342754
 H    -2.906133     3.343266    -1.930868
 H    -0.965379     1.994422     0.018704
 H     0.478520    -2.622876    -0.749360
 H     0.085969    -2.134106    -2.077619
 H     3.598766     0.169461    -1.522032
 H     5.697633    -1.069751    -1.926951
 H     6.359427    -2.944570    -0.416124
 H     4.884321    -3.547275     1.500385
 H     2.788271    -2.327160     1.893898
 H     3.154339     1.144438     2.238497
 H     3.642541     3.558392     2.385160
 H     2.828691     5.116221     0.613219
 H     1.536629     4.203918    -1.316957
 H     1.048731     1.796953    -1.459039
