# Supplementary material for: Activation of Small Molecules by Heavier Analogs of Cyclic(Alkyl)(Amino)Carbenes (CAACs): A DFT Study
Source: Inorg Chem. 2026 Jul 10;65(29):16713–23. doi: 10.1021/acs.inorgchem.6c01118 (PMC13418173; doi:10.1021/acs.inorgchem.6c01118)
Supplement: Supplementary file 1 [file ic6c01118_si_001.zip › Optimized xyz-coordinates final/Optimized xyz-coordinates/Transition states/H2 activation/5a-H-H-ts.xyz]

   66
scf done: -1649.456758
 C     2.513142     0.030478     0.344693
 C     3.222262     1.259817     0.299885
 C     4.611708     1.239046     0.165396
 C     5.309070     0.036464     0.085155
 C     4.612299    -1.165554     0.109195
 C     3.218916    -1.189807     0.218841
 C     2.464221     2.563903     0.444006
 C     3.124933     3.743967    -0.258564
 C     2.481668    -2.510902     0.171699
 C     2.805509    -3.306328    -1.091770
 N     1.118656     0.074837     0.492121
 C     0.466073    -0.391013     1.683807
 C    -0.935733     0.224604     1.784836
 C    -1.857526     0.003887     0.568262
Si    -2.596356    -1.754219     0.454112
 C    -3.392673    -2.189872     2.106589
 C     2.724302    -3.342251     1.430846
Pb    -0.328363     0.157330    -1.136077
Si    -3.112717     1.431529     0.341265
 C    -4.671213     1.087732     1.353779
 C    -3.600268     1.663007    -1.463876
 C    -2.399689     3.050629     0.981575
 C     2.212142     2.879990     1.919334
 C    -3.874858    -1.860889    -0.925453
 C    -1.322477    -3.101315     0.098648
 H     1.038219    -0.060127     2.570568
 H     0.396294    -1.497840     1.772081
 H    -0.796339     1.303165     1.956545
 H    -1.433863    -0.179779     2.684261
 H    -3.971998     0.741544    -1.933394
 H    -4.399172     2.419062    -1.532829
 H    -2.746437     2.038661    -2.050970
 H    -1.413389     3.259982     0.539664
 H    -3.077503     3.873043     0.700993
 H    -2.305136     3.057541     2.078295
 H    -5.349812     1.952458     1.274006
 H    -5.222752     0.199152     1.013068
 H    -4.430704     0.953557     2.420083
 H    -4.259618    -2.892074    -0.975927
 H    -4.734011    -1.191644    -0.773788
 H    -3.428585    -1.628632    -1.905513
 H    -0.790875    -2.950386    -0.854217
 H    -0.571780    -3.190073     0.897581
 H    -1.848802    -4.067523     0.028833
 H    -4.161216    -1.466050     2.411879
 H    -3.869730    -3.180395     2.032255
 H    -2.638515    -2.247426     2.907005
 H     5.161099    -2.107886     0.025271
 H     5.164424     2.180290     0.132017
 H     6.398055     0.039000    -0.006364
 H     1.475207     2.408696    -0.018074
 H     1.597265     3.788288     2.026914
 H     1.686391     2.053402     2.417385
 H     3.161964     3.045152     2.453579
 H     2.128266    -4.269133     1.413921
 H     3.785051    -3.628407     1.517831
 H     2.459425    -2.779781     2.338796
 H     2.459418     4.620571    -0.232251
 H     4.069190     4.042234     0.225226
 H     3.343920     3.516754    -1.313168
 H     2.185882    -4.215805    -1.146355
 H     2.616724    -2.708901    -1.996872
 H     3.860089    -3.623463    -1.117407
 H     1.411226    -2.266597     0.130832
 H     0.113072     1.213958    -2.466414
 H    -0.309563     2.184596    -1.228424
