# Supplementary material for: Activation of Small Molecules by Heavier Analogs of Cyclic(Alkyl)(Amino)Carbenes (CAACs): A DFT Study
Source: Inorg Chem. 2026 Jul 10;65(29):16713–23. doi: 10.1021/acs.inorgchem.6c01118 (PMC13418173; doi:10.1021/acs.inorgchem.6c01118)
Supplement: Supplementary file 1 [file ic6c01118_si_001.zip › Optimized xyz-coordinates final/Optimized xyz-coordinates/Transition states/H2 activation/5b-H-H-ts.xyz]

   62
scf done: -1294.227536
 C     2.238170     1.914031    -0.812595
 C     1.910769     1.361257     0.435905
 C     1.781688     2.237994     1.520901
 C     1.952410     3.613242     1.359720
 C     2.259583     4.143510     0.110738
 C     2.408650     3.283008    -0.978263
 C     1.771039    -0.130583     0.611839
 C     3.070146    -0.880211     0.491433
 C     4.294210    -0.195604     0.550252
 C     5.505879    -0.886265     0.533043
 C     5.525146    -2.275010     0.457607
 C     4.315437    -2.970195     0.397367
 C     3.109066    -2.282599     0.410126
Pb     0.203413    -0.745864    -1.045280
 N    -1.197555    -0.402975     0.591141
 C    -0.524774    -0.076795     1.818948
 C     0.929588    -0.561078     1.815729
 C    -2.509637     0.062279     0.392532
 C    -3.574532    -0.869459     0.471472
 C    -4.884526    -0.433693     0.258954
 C    -5.160151     0.901096    -0.017719
 C    -4.115394     1.815838    -0.095523
 C    -2.789284     1.421204     0.100787
 C    -3.287653    -2.329489     0.752045
 C    -3.461519    -3.169406    -0.513588
 C    -1.680622     2.444108    -0.047580
 C    -1.592758     2.971666    -1.479804
 C    -1.811481     3.586348     0.957877
 C    -4.121184    -2.881421     1.905603
 H    -1.025453    -0.573238     2.675738
 H    -0.556280     1.010004     2.045555
 H     0.946829    -1.658832     1.869887
 H     1.429636    -0.206096     2.734679
 H    -4.334547     2.862753    -0.324364
 H    -5.706221    -1.153144     0.313945
 H    -6.190415     1.228810    -0.177495
 H    -2.225020    -2.375648     1.035419
 H    -3.823343    -3.916199     2.138039
 H    -3.992049    -2.276772     2.816161
 H    -5.196953    -2.897417     1.666361
 H    -0.958821     4.277478     0.870822
 H    -2.733940     4.166244     0.793478
 H    -1.839289     3.205981     1.990477
 H    -3.193114    -4.221970    -0.329759
 H    -4.504130    -3.142461    -0.870947
 H    -2.823065    -2.795945    -1.329003
 H    -0.736065     3.655443    -1.588384
 H    -1.464392     2.148674    -2.200415
 H    -2.504676     3.520033    -1.765435
 H    -0.731681     1.932127     0.163081
 H     0.293384    -2.727372    -0.674136
 H    -0.258712    -2.096296    -2.090845
 H     4.302163     0.892510     0.626939
 H     6.442438    -0.325487     0.582068
 H     6.474443    -2.815212     0.436708
 H     4.311770    -4.060334     0.323350
 H     2.167650    -2.833891     0.315040
 H     1.552180     1.850102     2.513564
 H     1.838698     4.272684     2.223262
 H     2.382360     5.221385    -0.016908
 H     2.653163     3.682034    -1.965350
 H     2.356834     1.249102    -1.673365
