# Supplementary material for: Activation of Small Molecules by Heavier Analogs of Cyclic(Alkyl)(Amino)Carbenes (CAACs): A DFT Study
Source: Inorg Chem. 2026 Jul 10;65(29):16713–23. doi: 10.1021/acs.inorgchem.6c01118 (PMC13418173; doi:10.1021/acs.inorgchem.6c01118)
Supplement: Supplementary file 1 [file ic6c01118_si_001.zip › Optimized xyz-coordinates final/Optimized xyz-coordinates/Transition states/H2 activation/6a-H-H-ts.xyz]

   64
scf done: -1493.419259
 C     1.170677    -0.397817    -1.641367
 C     1.601594    -0.088449    -0.240946
 C     0.321314     0.166807     0.461957
 N    -0.674396     0.065991    -0.452954
 C    -0.171236    -0.288322    -1.708322
 C    -2.062843     0.077782    -0.117544
 C    -2.748033    -1.152301    -0.068169
 C    -4.105557    -1.128571     0.264316
 C    -4.754500     0.063690     0.560149
 C    -4.054252     1.263682     0.519931
 C    -2.700294     1.296673     0.176119
 C    -2.074994    -2.474707    -0.373856
 C    -2.243985    -3.475044     0.767248
 C    -1.954926     2.611986     0.140174
 C    -2.710824     3.700201    -0.618201
Si     2.565112    -1.585343     0.543355
 C     4.267387    -1.718614    -0.258092
Si     2.658582     1.538998    -0.287982
 C     1.541219     3.001021    -0.663096
 C    -1.589798     3.065961     1.553954
 C     2.752628    -1.392181     2.395162
 C     1.618379    -3.156560     0.157575
 C    -2.567513    -3.048735    -1.702881
 C     3.910991     1.448760    -1.691131
 C     3.524615     1.855089     1.347880
 H     1.830371    -0.658178    -2.467446
 H    -0.854214    -0.415771    -2.546612
 H     4.509139     2.374624    -1.686378
 H     4.604254     0.601119    -1.614313
 H     3.400726     1.391715    -2.665059
 H     3.955693     2.869101     1.336427
 H     2.816050     1.797222     2.188147
 H     4.342483     1.144395     1.535761
 H     2.162307     3.882169    -0.891470
 H     0.901787     2.805233    -1.537472
 H     0.900535     3.250379     0.194177
 H     3.152658    -2.334862     2.802758
 H     3.427108    -0.577644     2.690159
 H     1.753535    -1.239173     2.836830
 H     0.666119    -3.148685     0.707642
 H     1.414311    -3.260611    -0.919159
 H     2.204046    -4.029830     0.487469
 H     4.936368    -0.889742     0.017026
 H     4.738207    -2.651072     0.093480
 H     4.211792    -1.772068    -1.356450
 H    -4.569989     2.197889     0.752654
 H    -4.659907    -2.069100     0.303816
 H    -5.814360     0.057995     0.825941
 H    -1.017549     2.430238    -0.400679
 H    -0.997363    -2.284375    -0.464939
 H    -1.024488     4.011434     1.527707
 H    -2.494280     3.232537     2.160665
 H    -0.975445     2.310354     2.065133
 H    -2.080206     4.596708    -0.723282
 H    -2.996193     3.363779    -1.626344
 H    -3.629039     4.008829    -0.094144
 H    -2.032434    -3.980753    -1.943324
 H    -3.643975    -3.280818    -1.663985
 H    -2.412944    -2.344578    -2.534895
 H    -1.689716    -4.400246     0.544203
 H    -1.844209    -3.048671     1.699510
 H    -3.299003    -3.751791     0.922694
 H    -0.181506    -1.301032     1.918347
 H     0.058095    -0.081930     1.555690
