# Supplementary material for: Activation of Small Molecules by Heavier Analogs of Cyclic(Alkyl)(Amino)Carbenes (CAACs): A DFT Study
Source: Inorg Chem. 2026 Jul 10;65(29):16713–23. doi: 10.1021/acs.inorgchem.6c01118 (PMC13418173; doi:10.1021/acs.inorgchem.6c01118)
Supplement: Supplementary file 1 [file ic6c01118_si_001.zip › Optimized xyz-coordinates final/Optimized xyz-coordinates/Transition states/H2 activation/6b-H-H-ts.xyz]

   60
scf done: -1138.175984
 C     1.753916     2.159906    -0.487364
 C     2.111311     1.145382     0.402833
 C     3.126742     1.397171     1.334563
 C     3.753429     2.637577     1.385748
 C     3.376170     3.652970     0.504813
 C     2.378150     3.407493    -0.433154
 C     1.448388    -0.244103     0.370709
 C     0.170166    -0.170959    -0.480231
 N    -0.851767    -0.105193     0.408807
 C    -0.425371    -0.361380     1.727791
 C     0.902892    -0.515541     1.764740
 C    -2.225911    -0.002589     0.042363
 C    -2.759337     1.252998    -0.302501
 C    -4.111387     1.314763    -0.650573
 C    -4.908541     0.174878    -0.642580
 C    -4.362155    -1.054566    -0.292777
 C    -3.011399    -1.169678     0.048464
 C    -1.902267     2.500346    -0.327707
 C    -2.532493     3.661917     0.436720
 C    -2.428909    -2.522864     0.410809
 C    -2.621673    -3.538939    -0.713765
 C     2.448122    -1.254674    -0.166410
 C     2.703037    -2.460945     0.492066
 C     3.606691    -3.381149    -0.036806
 C     4.259948    -3.112305    -1.237677
 C     4.010348    -1.911042    -1.900753
 C     3.120185    -0.985157    -1.363689
 C    -3.001247    -3.037178     1.731592
 C    -1.573469     2.888321    -1.769672
 H     1.501678    -0.670946     2.659788
 H    -1.154538    -0.359541     2.537919
 H    -4.993467    -1.946589    -0.293512
 H    -4.549608     2.276486    -0.927480
 H    -5.964801     0.245872    -0.913312
 H    -1.342010    -2.396988     0.541453
 H    -0.954297     2.254883     0.172569
 H    -2.129421    -4.490139    -0.458731
 H    -3.687206    -3.753080    -0.893414
 H    -2.184922    -3.173561    -1.654755
 H    -2.535593    -3.995343     2.010099
 H    -2.828040    -2.324433     2.551975
 H    -4.088405    -3.201046     1.659613
 H    -1.836088     4.513807     0.473816
 H    -3.459429     4.017187    -0.040804
 H    -2.775360     3.376653     1.471387
 H    -0.894554     3.755443    -1.795574
 H    -1.091573     2.052553    -2.298803
 H    -2.486371     3.157383    -2.325279
 H     3.441627     0.605475     2.018671
 H     4.545722     2.813799     2.117461
 H     3.866748     4.628301     0.547105
 H     2.081345     4.189231    -1.137170
 H     0.986467     1.955432    -1.235457
 H     2.942386    -0.036649    -1.875501
 H     4.520972    -1.688154    -2.840846
 H     4.965047    -3.835250    -1.654727
 H     3.795606    -4.318503     0.492328
 H     2.173893    -2.689829     1.419342
 H     0.186308    -1.950032    -0.931305
 H     0.078244    -1.099972    -1.343802
