# Supplementary material for: Activation of Small Molecules by Heavier Analogs of Cyclic(Alkyl)(Amino)Carbenes (CAACs): A DFT Study
Source: Inorg Chem. 2026 Jul 10;65(29):16713–23. doi: 10.1021/acs.inorgchem.6c01118 (PMC13418173; doi:10.1021/acs.inorgchem.6c01118)
Supplement: Supplementary file 1 [file ic6c01118_si_001.zip › Optimized xyz-coordinates final/Optimized xyz-coordinates/Transition states/H2 activation/7a-H-H-ts.xyz]

   64
scf done: -1744.715944
 C     4.244444     1.413682     0.071353
 C     5.030553     0.283773     0.263316
 C     4.440549    -0.975825     0.272352
 C     3.065092    -1.130407     0.082333
 C     2.275320     0.025885    -0.098839
 C     2.860946     1.310416    -0.101392
 C     2.433717    -2.506392     0.091636
 C     3.236816    -3.539121    -0.693848
 N     0.872207    -0.107387    -0.266641
 C     0.237767     0.217680    -1.466906
 C    -1.108265     0.296892    -1.473299
 C    -1.837366     0.015099    -0.171402
Si    -2.681381    -1.695633    -0.310406
 C    -3.740230    -2.047131     1.206668
 C     2.029064     2.565972    -0.281958
 C     2.198863     3.533690     0.887899
Si    -0.357883    -0.178311     1.012242
Si    -2.970181     1.462902     0.338112
 C    -2.176828     3.091792    -0.169410
 C    -4.642955     1.363970    -0.529689
 C    -3.273553     1.452874     2.198897
 C    -1.351948    -3.026533    -0.435271
 C    -3.722282    -1.804785    -1.875744
 C     2.177691    -2.977309     1.524519
 C     2.328246     3.247961    -1.616568
 H    -1.657865     0.503605    -2.394628
 H     0.869814     0.360079    -2.347516
 H    -4.153773    -2.815217    -1.959887
 H    -4.549929    -1.082143    -1.890000
 H    -3.100207    -1.633860    -2.767938
 H    -4.120433    -3.080435     1.169253
 H    -3.148008    -1.941474     2.129773
 H    -4.607856    -1.373644     1.276984
 H    -1.814531    -4.007073    -0.632385
 H    -0.661562    -2.804956    -1.264093
 H    -0.763418    -3.117836     0.491846
 H    -3.922394     2.301478     2.469699
 H    -3.771421     0.530263     2.530842
 H    -2.339105     1.563993     2.770975
 H    -1.212672     3.247927     0.337180
 H    -1.994111     3.115185    -1.254807
 H    -2.842048     3.931657     0.088416
 H    -5.221529     0.476625    -0.231438
 H    -5.240858     2.253201    -0.272396
 H    -4.528877     1.346067    -1.624853
 H     5.064459    -1.860441     0.419015
 H     4.712329     2.401666     0.065945
 H     6.109319     0.384130     0.405615
 H     1.455942    -2.400851    -0.399992
 H     0.971562     2.263695    -0.296277
 H     1.673963    -3.957191     1.531570
 H     3.124130    -3.077512     2.080393
 H     1.541186    -2.264812     2.072649
 H     2.675021    -4.483454    -0.764255
 H     3.448911    -3.191289    -1.716101
 H     4.199244    -3.771119    -0.210577
 H     1.681254     4.128105    -1.757107
 H     3.375170     3.588027    -1.667787
 H     2.159782     2.564872    -2.462487
 H     1.525931     4.397953     0.771970
 H     1.961284     3.045008     1.844837
 H     3.227837     3.921362     0.955138
 H    -0.069676     0.649739     2.249113
 H    -0.263937     1.521879     1.452644
