# Supplementary material for: Activation of Small Molecules by Heavier Analogs of Cyclic(Alkyl)(Amino)Carbenes (CAACs): A DFT Study
Source: Inorg Chem. 2026 Jul 10;65(29):16713–23. doi: 10.1021/acs.inorgchem.6c01118 (PMC13418173; doi:10.1021/acs.inorgchem.6c01118)
Supplement: Supplementary file 1 [file ic6c01118_si_001.zip › Optimized xyz-coordinates final/Optimized xyz-coordinates/Transition states/H2 activation/7b-H-H-ts.xyz]

   60
scf done: -1389.476225
 C    -2.456803    -0.019898     0.019614
 C    -3.035897     1.214217     0.393074
 C    -4.423383     1.279199     0.529528
 C    -5.221992     0.162351     0.293303
 C    -4.637582    -1.046925    -0.058649
 C    -3.249201    -1.165950    -0.185315
 C    -2.629207    -2.513027    -0.503814
 C    -2.951018    -3.539887     0.582025
 C    -3.042259    -3.014850    -1.886703
 C    -2.156936     2.432420     0.602554
 C    -1.707698     3.023466    -0.735653
 C    -2.786748     3.503070     1.484714
 H    -2.051594     4.292858     1.701382
 H    -3.135139     3.090092     2.443358
 H    -3.643676     3.988701     0.991249
 H    -1.250237     2.079867     1.127512
 H    -2.578044     3.384857    -1.306337
 H    -4.894492     2.220413     0.817441
 H    -1.177890     2.282587    -1.349972
 H    -1.024867     3.872969    -0.577801
 H    -6.307352     0.237336     0.394681
 H    -5.268952    -1.923928    -0.224090
 H    -4.031371    -3.747844     0.638310
 H    -2.628571    -3.184688     1.572469
 H    -1.536362    -2.382834    -0.510232
 H    -2.438138    -4.492867     0.378083
 H    -2.546048    -3.970015    -2.119362
 H    -4.129944    -3.180580    -1.946004
 H    -2.774731    -2.292735    -2.672833
 N    -1.052888    -0.102169    -0.141567
Si     0.218688    -0.163069     1.091557
 H     0.108373    -1.250026     2.140581
 H     0.293719    -1.850049     1.105556
 C    -0.456149    -0.319406    -1.380052
 H    -1.115779    -0.358746    -2.251912
 C     0.885791    -0.422028    -1.450395
 H     1.401918    -0.524186    -2.407652
 C     1.677994    -0.166517    -0.177459
 C     2.687900    -1.231810     0.204061
 C     2.344995     1.201455    -0.319878
 C     2.720344    -2.478298    -0.431376
 C     3.638514    -3.451228    -0.042545
 C     4.535726    -3.199170     0.994625
 C     4.510636    -1.961289     1.635262
 C     3.599282    -0.984840     1.239429
 H     2.004719    -2.684238    -1.230587
 H     3.651731    -4.416520    -0.554986
 H     5.253906    -3.963618     1.300294
 H     5.210384    -1.750165     2.447721
 H     3.596868    -0.009036     1.732674
 C     3.435412     1.327746    -1.193913
 C     4.033517     2.562851    -1.417819
 C     3.555599     3.704324    -0.771057
 C     2.480768     3.592830     0.105489
 C     1.887083     2.349701     0.328788
 H     3.821011     0.437346    -1.697624
 H     4.883049     2.636782    -2.101271
 H     4.026034     4.674676    -0.946094
 H     2.101862     4.474571     0.628039
 H     1.056080     2.276123     1.039552
