# Supplementary material for: Activation of Small Molecules by Heavier Analogs of Cyclic(Alkyl)(Amino)Carbenes (CAACs): A DFT Study
Source: Inorg Chem. 2026 Jul 10;65(29):16713–23. doi: 10.1021/acs.inorgchem.6c01118 (PMC13418173; doi:10.1021/acs.inorgchem.6c01118)
Supplement: Supplementary file 1 [file ic6c01118_si_001.zip › Optimized xyz-coordinates final/Optimized xyz-coordinates/Transition states/H2 activation/8a-H-H-ts.xyz]

   64
scf done: -3531.912060
 C    -2.891948     1.342876     0.183187
 C    -4.273327     1.469131     0.010040
 C    -5.079064     0.353307    -0.184975
 C    -4.510266    -0.915989    -0.197100
 C    -3.138085    -1.093828    -0.004991
 C    -2.326869     0.047940     0.181530
 C    -2.532730    -2.481897    -0.013012
 C    -2.352169    -2.991496    -1.443914
 N    -0.931871    -0.118579     0.348690
Ge     0.347896    -0.226706    -1.020267
 C     1.847120     0.024329     0.257549
Si     2.957197     1.487244    -0.259490
 C     3.312306     1.434089    -2.109979
 C    -2.038268     2.584122     0.359748
 C    -2.310025     3.264279     1.701243
 C    -3.320751    -3.478050     0.833332
 C    -0.272992     0.226785     1.518659
 C     1.074933     0.311958     1.529015
Si     2.693469    -1.680770     0.439344
 C     3.701761    -1.748045     2.027982
 C     3.794467    -2.055214    -1.042401
 C     1.365092    -3.013317     0.563959
 C    -2.206396     3.561289    -0.802429
 C     2.113613     3.109109     0.180835
 C     4.602993     1.435242     0.662407
 H     1.608566     0.539373     2.454970
 H    -0.889793     0.389176     2.407228
 H     4.145702    -2.750411     2.139411
 H     4.518659    -1.013184     2.045797
 H     3.058289    -1.569457     2.903214
 H     4.188688    -3.081312    -0.968417
 H     3.229337    -1.982115    -1.985352
 H     4.654262    -1.370799    -1.104959
 H     1.821162    -3.982167     0.823605
 H     0.639960    -2.757544     1.352422
 H     0.814772    -3.148618    -0.381095
 H     3.961621     2.279929    -2.387835
 H     3.823352     0.506737    -2.407327
 H     2.388881     1.525654    -2.703599
 H     1.168482     3.231288    -0.369130
 H     1.885285     3.150700     1.256943
 H     2.770800     3.957764    -0.068384
 H     5.204902     0.552683     0.397680
 H     5.194377     2.329934     0.409165
 H     4.454170     1.433221     1.753554
 H    -5.148703    -1.789934    -0.347234
 H    -4.724395     2.464954     0.015982
 H    -6.155796     0.472697    -0.328012
 H    -1.532065    -2.384583     0.432646
 H    -0.986240     2.264270     0.359097
 H    -1.860691    -3.977615    -1.450694
 H    -3.324837    -3.093591    -1.952181
 H    -1.735481    -2.301853    -2.041027
 H    -2.783516    -4.437475     0.892296
 H    -3.467228    -3.105540     1.858342
 H    -4.314599    -3.688531     0.407090
 H    -1.647616     4.133576     1.837875
 H    -3.350904     3.620277     1.766658
 H    -2.142353     2.574857     2.542158
 H    -1.516833     4.412855    -0.690080
 H    -1.988529     3.073749    -1.764575
 H    -3.228958     3.967861    -0.854473
 H    -0.016521     0.521000    -2.329649
 H     0.208521     1.506474    -1.496474
