# Supplementary material for: Activation of Small Molecules by Heavier Analogs of Cyclic(Alkyl)(Amino)Carbenes (CAACs): A DFT Study
Source: Inorg Chem. 2026 Jul 10;65(29):16713–23. doi: 10.1021/acs.inorgchem.6c01118 (PMC13418173; doi:10.1021/acs.inorgchem.6c01118)
Supplement: Supplementary file 1 [file ic6c01118_si_001.zip › Optimized xyz-coordinates final/Optimized xyz-coordinates/Transition states/H2 activation/8b-H-H-ts.xyz]

   60
scf done: -3176.672713
 C    -1.684894     2.488682     0.341205
 C    -2.422645     1.299002     0.415049
 C    -3.786735     1.388193     0.713248
 C    -4.394581     2.628030     0.915270
 C    -3.651837     3.801675     0.824137
 C    -2.287878     3.725649     0.538492
 C    -1.722334    -0.051847     0.293795
 C    -2.654247    -1.179748    -0.092397
 C    -2.731965    -2.358127     0.656246
 C    -3.574493    -3.396818     0.263591
 C    -4.350253    -3.279236    -0.887904
 C    -4.279827    -2.108692    -1.643433
 C    -3.443859    -1.068916    -1.246730
Ge    -0.238187     0.023414    -1.071662
 N     1.087401     0.079592     0.264931
 C     0.455616    -0.150377     1.471579
 C    -0.888692    -0.262668     1.541893
 C     2.481747    -0.047509     0.086484
 C     3.216271     1.083213    -0.342377
 C     4.595843     0.957436    -0.507979
 C     5.243763    -0.247802    -0.246044
 C     4.509826    -1.354394     0.159582
 C     3.120806    -1.284140     0.313271
 C     2.507745     2.405779    -0.563004
 C     3.236217     3.347031    -1.514288
 C     2.339570    -2.530824     0.683314
 C     2.679143    -3.013989     2.092828
 C     2.540992    -3.640277    -0.348727
 C     2.224538     3.093122     0.774967
 H     2.609482     4.225701    -1.729596
 H     3.473844     2.856462    -2.470223
 H     4.177319     3.721610    -1.081188
 H     1.532279     2.173312    -1.025859
 H     3.168101     3.348791     1.282751
 H     5.181252     1.817662    -0.837101
 H     1.643254     2.444729     1.445365
 H     1.656457     4.025304     0.625407
 H     6.326837    -0.323163    -0.369076
 H     5.021675    -2.302499     0.344782
 H     3.586016    -3.987545    -0.378297
 H     2.274638    -3.294887    -1.359024
 H     1.270039    -2.272543     0.669611
 H     1.907841    -4.508888    -0.109262
 H     2.073153    -3.893828     2.360130
 H     3.739945    -3.300947     2.173974
 H     2.490573    -2.231347     2.843018
 H     0.004711    -1.004789    -2.210680
 H    -0.195922    -1.719057    -1.104024
 H     1.092982    -0.188915     2.360820
 H    -1.394839    -0.331071     2.507670
 H    -2.107449    -2.463309     1.545562
 H    -3.621513    -4.308861     0.863938
 H    -5.007176    -4.095746    -1.196506
 H    -4.882453    -2.003166    -2.548948
 H    -3.404528    -0.148261    -1.836625
 H    -4.382918     0.476816     0.788904
 H    -5.462058     2.671760     1.145364
 H    -4.130417     4.771924     0.975943
 H    -1.688342     4.636630     0.469062
 H    -0.609645     2.447030     0.140367
