# Supplementary material for: Activation of Small Molecules by Heavier Analogs of Cyclic(Alkyl)(Amino)Carbenes (CAACs): A DFT Study
Source: Inorg Chem. 2026 Jul 10;65(29):16713–23. doi: 10.1021/acs.inorgchem.6c01118 (PMC13418173; doi:10.1021/acs.inorgchem.6c01118)
Supplement: Supplementary file 1 [file ic6c01118_si_001.zip › Optimized xyz-coordinates final/Optimized xyz-coordinates/Transition states/H2 activation/9a-H-H-ts.xyz]

   64
scf done: -1669.716148
 C    -4.585750    -0.928918    -0.130382
 C    -3.206342    -1.095064     0.004962
 C    -2.401077     0.049707     0.214711
 C    -2.982772     1.335630     0.267245
 C    -4.371159     1.452434     0.145133
 C    -5.169664     0.333144    -0.052371
 C    -2.572001    -2.471541    -0.007010
 C    -2.346783    -2.961692     1.424894
 N    -1.003896    -0.102269     0.335610
 C    -0.346887     0.156224     1.522190
 C     1.001031     0.227479     1.581551
 C     1.843348     0.032010     0.341824
Si     2.755844    -1.627812     0.513562
 C     3.668468    -1.728398     2.159315
 C    -2.130238     2.578137     0.436988
 C    -2.335476     3.570606    -0.706514
Sn     0.354776    -0.243401    -1.259089
Si     2.906084     1.554586    -0.039619
 C     3.403071     1.590930    -1.864208
 C     1.928137     3.119135     0.344512
 C     4.480392     1.598611     0.998872
 C    -2.360089     3.239817     1.795161
 C    -3.340671    -3.501814    -0.825005
 C     3.982967    -1.904704    -0.892994
 C     1.491745    -3.031226     0.493930
 H     1.485807     0.380059     2.550492
 H    -0.971926     0.272837     2.415283
 H     4.167034    -2.707074     2.248271
 H     4.435225    -0.947640     2.265509
 H     2.964371    -1.634611     3.000336
 H     4.426429    -2.910065    -0.811581
 H     3.493164    -1.836642    -1.877733
 H     4.807544    -1.175463    -0.871938
 H     1.959153    -3.975712     0.816198
 H     0.664596    -2.810300     1.186766
 H     1.066257    -3.203810    -0.508473
 H     4.033844     2.472277    -2.063840
 H     3.974046     0.697300    -2.156121
 H     1.026557     3.209593    -0.282079
 H     1.599481     3.120568     1.395141
 H     2.549788     4.011961     0.169625
 H     5.156529     0.764044     0.757779
 H     5.028524     2.537014     0.817128
 H     4.248586     1.548783     2.074297
 H    -5.220932    -1.802141    -0.291206
 H    -4.832788     2.442444     0.194868
 H    -6.252376     0.441724    -0.152010
 H    -1.575880    -2.360396    -0.466214
 H    -1.078788     2.257049     0.408373
 H    -2.761231    -4.434744    -0.899032
 H    -4.306336    -3.759820    -0.361651
 H    -3.540800    -3.143005    -1.846079
 H    -1.833513    -3.936353     1.430844
 H    -1.733785    -2.250499     1.996912
 H    -3.308881    -3.077689     1.949285
 H    -1.699766     4.112388     1.921357
 H    -3.400873     3.586502     1.900386
 H    -2.157979     2.539260     2.618815
 H    -1.643651     4.422165    -0.607589
 H    -2.155676     3.097446    -1.684524
 H    -3.359651     3.976025    -0.718905
 H     0.146399     0.696887    -1.887531
 H     0.190631     1.656891    -1.642645
 H     2.530863     1.670793    -2.535359
