# Supplementary material for: Activation of Small Molecules by Heavier Analogs of Cyclic(Alkyl)(Amino)Carbenes (CAACs): A DFT Study
Source: Inorg Chem. 2026 Jul 10;65(29):16713–23. doi: 10.1021/acs.inorgchem.6c01118 (PMC13418173; doi:10.1021/acs.inorgchem.6c01118)
Supplement: Supplementary file 1 [file ic6c01118_si_001.zip › Optimized xyz-coordinates final/Optimized xyz-coordinates/Transition states/H2 activation/9b-H-H-ts.xyz]

   60
scf done: -1314.475979
 C    -1.642493     2.482437     0.643366
 C    -2.444521     1.333076     0.545954
 C    -3.828971     1.486775     0.677091
 C    -4.392732     2.748888     0.878037
 C    -3.587041     3.879996     0.949621
 C    -2.201793     3.738744     0.833960
 C    -1.784563    -0.030324     0.413965
 C    -2.724680    -1.163547     0.080431
 C    -2.773872    -2.320155     0.865281
 C    -3.632222    -3.368892     0.538205
 C    -4.454672    -3.285365    -0.582454
 C    -4.412254    -2.138647    -1.377046
 C    -3.558910    -1.091311    -1.047033
Sn    -0.262719     0.057081    -1.234034
 N     1.165973     0.085923     0.315613
 C     0.494880    -0.162906     1.485663
 C    -0.853422    -0.252369     1.580409
 C     2.557534    -0.080233     0.189467
 C     3.337204     1.037247    -0.198518
 C     4.717851     0.881417    -0.321938
 C     5.328593    -0.342602    -0.057821
 C     4.554138    -1.436027     0.306636
 C     3.162905    -1.335797     0.416492
 C     2.668516     2.380356    -0.417005
 C     3.442158     3.317374    -1.336049
 C     2.344361    -2.571725     0.739097
 C     2.613093    -3.074693     2.157058
 C     2.570673    -3.675614    -0.293659
 C     2.367511     3.054358     0.923754
 H     2.843501     4.215316    -1.552245
 H     3.690809     2.835254    -2.293564
 H     4.381994     3.660869    -0.875356
 H     1.696849     2.179223    -0.902239
 H     3.303936     3.289268     1.454294
 H     5.333663     1.732631    -0.617811
 H     1.765886     2.403084     1.573217
 H     1.815320     3.996467     0.775870
 H     6.413016    -0.442854    -0.146221
 H     5.036880    -2.398979     0.493964
 H     3.609010    -4.043472    -0.280593
 H     2.354414    -3.315806    -1.310760
 H     1.281654    -2.294164     0.680125
 H     1.910669    -4.533555    -0.090913
 H     1.982051    -3.947339     2.387873
 H     3.664767    -3.379426     2.281640
 H     2.404205    -2.296887     2.906901
 H     0.163399    -1.022016    -2.511187
 H    -0.120709    -1.854140    -1.303570
 H     1.112885    -0.249023     2.387473
 H    -1.313289    -0.337587     2.569027
 H    -2.113003    -2.401815     1.729886
 H    -3.652371    -4.263199     1.165999
 H    -5.122405    -4.110450    -0.840711
 H    -5.046602    -2.061245    -2.263460
 H    -3.534265    -0.195954    -1.676570
 H    -4.478007     0.610976     0.633306
 H    -5.476879     2.840761     0.980520
 H    -4.030725     4.866935     1.099517
 H    -1.552095     4.615112     0.897576
 H    -0.554061     2.383716     0.582657
