# Supplementary material for: Activation of Small Molecules by Heavier Analogs of Cyclic(Alkyl)(Amino)Carbenes (CAACs): A DFT Study
Source: Inorg Chem. 2026 Jul 10;65(29):16713–23. doi: 10.1021/acs.inorgchem.6c01118 (PMC13418173; doi:10.1021/acs.inorgchem.6c01118)
Supplement: Supplementary file 1 [file ic6c01118_si_001.zip › Optimized xyz-coordinates final/Optimized xyz-coordinates/Transition states/NH3 activation/10a-NH2-H-oa-ts.xyz]

   66
scf done: -1703.535674
 C     3.296882     0.965441     0.427843
 C     2.459737    -0.172110     0.466937
 C     3.013910    -1.470620     0.378643
 C     4.399536    -1.604593     0.258246
 C     5.229914    -0.489307     0.223234
 C     4.676897     0.783832     0.306759
 N     1.064484     0.004418     0.565184
Pb    -0.358040     0.056764    -1.118794
 N     0.070298     2.120075    -2.019154
 C     2.129763    -2.702195     0.350868
 C     2.543230    -3.747525     1.383741
 C     2.716619     2.358183     0.552997
 C     3.126819     3.262321    -0.606849
 C     2.074304    -3.297027    -1.057103
 C     3.065443     2.977090     1.906223
 C     0.393255    -0.296311     1.720176
 C    -0.960941    -0.361341     1.793954
 C    -1.859382    -0.084908     0.623911
Si    -2.971727    -1.593462     0.309078
 C    -1.888290    -3.053886    -0.199565
Si    -2.655232     1.641596     0.788091
 C    -3.422456     2.255309    -0.821686
 C    -1.347407     2.879261     1.329698
 C    -4.004173     1.558576     2.104051
 C    -3.868285    -2.088039     1.890975
 C    -4.244645    -1.274168    -1.043652
 H    -1.417449    -0.646220     2.746693
 H     1.006374    -0.510481     2.604462
 H    -4.372236     2.573608     2.325229
 H    -4.863701     0.957253     1.769625
 H    -3.624780     1.124804     3.042099
 H    -3.956425     3.201537    -0.636358
 H    -2.636120     2.459123    -1.564182
 H    -4.139935     1.544145    -1.254914
 H    -0.802279     2.516371     2.213520
 H    -0.619864     3.049404     0.522279
 H    -1.813140     3.846471     1.576972
 H    -4.781474    -2.207326    -1.278172
 H    -4.992874    -0.529484    -0.731353
 H    -3.778044    -0.915957    -1.975235
 H    -1.471554    -2.941973    -1.213977
 H    -1.049881    -3.164263     0.506819
 H    -2.466397    -3.991677    -0.184832
 H    -4.518582    -1.287486     2.271794
 H    -4.495953    -2.973127     1.698538
 H    -3.152242    -2.353653     2.683724
 H     5.332496     1.658451     0.282580
 H     4.837698    -2.603480     0.183699
 H     6.311464    -0.613368     0.128902
 H     1.624029     2.238783     0.522001
 H     1.111947    -2.379221     0.611781
 H     2.640032     4.247492    -0.519700
 H     4.214243     3.438438    -0.626646
 H     2.837182     2.821040    -1.572256
 H     2.589465     3.964248     2.019607
 H     2.722313     2.337244     2.733286
 H     4.153636     3.112295     2.017993
 H     1.835000    -4.591080     1.384320
 H     3.543431    -4.159040     1.174428
 H     2.563958    -3.318458     2.396810
 H     1.374670    -4.147121    -1.098264
 H     1.745646    -2.548463    -1.795402
 H     3.065555    -3.656658    -1.376524
 H     0.567121     0.487165    -2.619964
 H    -0.584089     2.409956    -2.748373
 H     0.469568     2.962854    -1.598930
