# Supplementary material for: Activation of Small Molecules by Heavier Analogs of Cyclic(Alkyl)(Amino)Carbenes (CAACs): A DFT Study
Source: Inorg Chem. 2026 Jul 10;65(29):16713–23. doi: 10.1021/acs.inorgchem.6c01118 (PMC13418173; doi:10.1021/acs.inorgchem.6c01118)
Supplement: Supplementary file 1 [file ic6c01118_si_001.zip › Optimized xyz-coordinates final/Optimized xyz-coordinates/Transition states/NH3 activation/10a-NH2-H-ps-ts.xyz]

   70
scf done: -1760.034030
 C    -4.529299    -0.943006     0.289033
 C    -5.136708     0.307791     0.381259
 C    -4.355850     1.434143     0.606372
 C    -2.965142     1.344209     0.730800
 C    -2.354145     0.070207     0.660829
 C    -3.148264    -1.085181     0.435718
 C    -2.145937     2.606662     0.913232
 C    -2.443949     3.642944    -0.170074
 N    -0.963944    -0.080920     0.738067
 C    -0.222263     0.255850     1.837572
 C     1.133236     0.323557     1.821492
 C     1.961678     0.053645     0.588392
Si     3.053933     1.536521     0.124963
 C     2.106339     3.130318     0.451247
 C    -2.494324    -2.452551     0.434346
 C    -3.212827    -3.490452    -0.418225
 C    -2.330221     3.199215     2.310323
Pb     0.376185    -0.230715    -1.021882
 N    -0.300308     1.600140    -2.083799
 C    -2.313390    -2.942736     1.872312
Si     2.798128    -1.642363     0.788820
 C     1.478382    -2.989753     0.846086
 C     3.741117    -1.716278     2.418176
 C     3.985511    -2.011630    -0.631641
 C     4.621807     1.564377     1.174566
 C     3.552748     1.491315    -1.695609
 N    -2.221865    -0.626949    -2.843533
 H    -0.770171     0.456550     2.766914
 H     1.654910     0.581136     2.748476
 H     4.832788    -1.308684    -0.651740
 H     4.398415    -3.027467    -0.523890
 H     3.480573    -1.961809    -1.609978
 H     1.032866    -3.191910    -0.141455
 H     1.911473    -3.935450     1.209565
 H     0.670570    -2.698048     1.535146
 H     4.193630    -2.713432     2.541896
 H     4.545685    -0.969365     2.476148
 H     3.056064    -1.550079     3.263660
 H     4.266166     2.301724    -1.915809
 H     4.028339     0.539916    -1.976258
 H     2.673142     1.643055    -2.341275
 H     2.740156     4.010042     0.256878
 H     1.219820     3.202504    -0.196307
 H     1.760036     3.171190     1.494846
 H     5.277826     0.707487     0.957038
 H     5.193335     2.484257     0.970624
 H     4.384916     1.547935     2.249840
 H    -4.834825     2.414999     0.667962
 H    -5.147495    -1.827068     0.118468
 H    -6.220247     0.401145     0.275658
 H    -1.484400    -2.322537     0.017150
 H    -1.778456    -3.905534     1.896693
 H    -1.737292    -2.216818     2.464301
 H    -3.290687    -3.079942     2.362415
 H    -1.696428     4.090317     2.444215
 H    -3.376637     3.501826     2.478147
 H    -2.065811     2.473373     3.093451
 H    -2.625561    -4.420754    -0.456226
 H    -4.202909    -3.751849    -0.011933
 H    -3.350914    -3.138727    -1.452277
 H    -1.760997     4.502832    -0.076775
 H    -2.318943     3.208160    -1.172772
 H    -3.470945     4.033724    -0.092736
 H    -1.088215     2.321400     0.815360
 H     0.281099     1.775739    -2.906752
 H    -0.215362     2.439050    -1.509556
 H    -1.910600     0.355189    -2.802668
 H    -2.955457    -0.734338    -2.139872
 H    -2.621284    -0.823487    -3.759409
 H    -0.622402    -1.187593    -2.178156
