# Supplementary material for: Activation of Small Molecules by Heavier Analogs of Cyclic(Alkyl)(Amino)Carbenes (CAACs): A DFT Study
Source: Inorg Chem. 2026 Jul 10;65(29):16713–23. doi: 10.1021/acs.inorgchem.6c01118 (PMC13418173; doi:10.1021/acs.inorgchem.6c01118)
Supplement: Supplementary file 1 [file ic6c01118_si_001.zip › Optimized xyz-coordinates final/Optimized xyz-coordinates/Transition states/NH3 activation/10b-NH2-H-oa-ts-acyclic.xyz]

   62
scf done: -1348.314745
 C     2.589328    -1.979674    -0.398795
 C     1.870237    -1.408912     0.680560
 C     1.126997    -2.301927     1.489856
 C     1.191176    -3.671949     1.301933
 C     1.999474    -4.219815     0.293261
 C     2.696739    -3.368433    -0.549447
 C     1.886256     0.024102     0.965871
 C     3.153000     0.781634     0.805318
 C     4.415525     0.166373     0.856925
 C     5.584167     0.918875     0.764003
 C     5.523631     2.304238     0.628666
 C     4.277839     2.934506     0.596832
 C     3.113024     2.182922     0.686840
Pb     0.196537     0.525821    -1.309037
 N     0.532934    -1.700184    -1.869495
 N    -1.053879     0.142816     0.616000
 C    -0.437266     0.517579     1.746052
 C     0.932483     0.589331     1.893976
 C    -2.461124     0.185822     0.526151
 C    -3.161713    -1.034252     0.391002
 C    -4.551299    -1.005908     0.267822
 C    -5.246768     0.199478     0.269585
 C    -4.549002     1.395617     0.386718
 C    -3.155924     1.417173     0.511315
 C    -2.413004    -2.349288     0.432643
 C    -2.612996    -3.044370     1.778699
 C    -2.437391     2.752432     0.576817
 C    -2.638912     3.552383    -0.711039
 C    -2.847056     3.561443     1.806651
 C    -2.760028    -3.266648    -0.735581
 H     1.319632     1.177367     2.731129
 H    -1.075807     0.858424     2.575551
 H    -5.101189    -1.945957     0.173181
 H    -5.098785     2.340723     0.373297
 H    -6.335182     0.206513     0.174144
 H    -1.344911    -2.096268     0.360264
 H    -1.359667     2.550762     0.670430
 H    -2.128555    -4.169548    -0.714267
 H    -3.809085    -3.602044    -0.702205
 H    -2.600321    -2.758680    -1.698768
 H    -2.022211    -3.972763     1.831013
 H    -2.300614    -2.393553     2.609719
 H    -3.671265    -3.306256     1.940742
 H    -2.280613     4.504441     1.861100
 H    -3.918214     3.817411     1.781500
 H    -2.663290     2.998302     2.734026
 H    -2.058681     4.488440    -0.685398
 H    -2.321168     2.975496    -1.593767
 H    -3.697281     3.819388    -0.858301
 H    -0.829084    -0.705311    -2.410670
 H     0.667911    -2.020965    -2.828296
 H     0.100044    -2.448175    -1.325999
 H     4.478924    -0.913853     1.000317
 H     6.553147     0.415829     0.812833
 H     6.441367     2.892375     0.554766
 H     4.215843     4.020640     0.493371
 H     2.137583     2.675772     0.649590
 H     0.543330    -1.889871     2.314468
 H     0.637195    -4.331369     1.974775
 H     2.070278    -5.303025     0.170587
 H     3.310903    -3.771825    -1.358241
 H     3.145981    -1.324546    -1.071161
