# Supplementary material for: Activation of Small Molecules by Heavier Analogs of Cyclic(Alkyl)(Amino)Carbenes (CAACs): A DFT Study
Source: Inorg Chem. 2026 Jul 10;65(29):16713–23. doi: 10.1021/acs.inorgchem.6c01118 (PMC13418173; doi:10.1021/acs.inorgchem.6c01118)
Supplement: Supplementary file 1 [file ic6c01118_si_001.zip › Optimized xyz-coordinates final/Optimized xyz-coordinates/Transition states/NH3 activation/10b-NH2-H-ps-ts-xyz]

   66
scf done: -1404.800761
 C    -2.816494    -2.003446    -0.466463
 C    -2.058244    -1.458202     0.587230
 C    -1.374785    -2.350416     1.424494
 C    -1.448154    -3.728416     1.223292
 C    -2.215091    -4.251809     0.185257
 C    -2.903824    -3.377331    -0.658616
 C    -1.908989     0.029689     0.754972
Pb    -0.332670     0.373370    -1.036950
 N     0.158881    -1.561549    -1.969642
 C    -3.150322     0.861544     0.587692
 C    -4.437810     0.334227     0.754107
 C    -5.564604     1.154028     0.678205
 C    -5.430953     2.518635     0.439780
 C    -4.153359     3.062637     0.290670
 C    -3.033395     2.244030     0.369477
 C    -1.084449     0.494419     1.905235
 C     0.278527     0.471325     1.882715
 N     0.981107     0.108590     0.781735
 C     2.376548     0.195754     0.681729
 C     3.106647    -1.010270     0.533324
 C     4.487312    -0.947169     0.338592
 C     5.150677     0.277148     0.291135
 C     4.428932     1.457264     0.432192
 C     3.041607     1.442903     0.618247
 C     2.382403    -2.334407     0.646531
 C     2.901878    -3.406242    -0.302282
 C     2.285659     2.753755     0.715672
 C     2.538129     3.647536    -0.498497
 C     2.387809    -2.810099     2.099792
 C     2.599942     3.484361     2.021084
 N     2.404914     0.375061    -2.726596
 H     0.845809     0.780919     2.771771
 H    -1.605664     0.894110     2.777945
 H     5.057204    -1.872357     0.225758
 H     4.952938     2.415956     0.387280
 H     6.232795     0.310164     0.142552
 H     1.211749     2.513233     0.729564
 H     2.014962     4.414215     2.101465
 H     2.367188     2.858268     2.895312
 H     3.667269     3.752120     2.079759
 H     1.804977    -3.738781     2.209946
 H     3.414169    -3.007965     2.449757
 H     1.948312    -2.051283     2.764941
 H     1.902628     4.546216    -0.457965
 H     3.585036     3.987766    -0.542255
 H     2.319573     3.114380    -1.436092
 H     2.270550    -4.306061    -0.235069
 H     2.872466    -3.055401    -1.344518
 H     3.932855    -3.716290    -0.066206
 H     1.335946    -2.129325     0.381209
 H    -0.378345    -1.681714    -2.831509
 H    -0.132483    -2.335952    -1.368835
 H     1.984099    -0.560049    -2.627697
 H     3.118059     0.477046    -2.002169
 H     2.845341     0.467671    -3.640234
 H     0.874701     1.160147    -2.199848
 H    -2.034070     2.678124     0.265344
 H    -4.030334     4.133436     0.110405
 H    -6.314361     3.158137     0.375261
 H    -6.556835     0.716575     0.814763
 H    -4.560594    -0.730135     0.962254
 H    -3.337277    -1.331612    -1.154771
 H    -3.504487    -3.770364    -1.482754
 H    -2.274824    -5.331460     0.029696
 H    -0.900489    -4.397777     1.891580
 H    -0.777872    -1.941723     2.241428
