# Supplementary material for: Activation of Small Molecules by Heavier Analogs of Cyclic(Alkyl)(Amino)Carbenes (CAACs): A DFT Study
Source: Inorg Chem. 2026 Jul 10;65(29):16713–23. doi: 10.1021/acs.inorgchem.6c01118 (PMC13418173; doi:10.1021/acs.inorgchem.6c01118)
Supplement: Supplementary file 1 [file ic6c01118_si_001.zip › Optimized xyz-coordinates final/Optimized xyz-coordinates/Transition states/NH3 activation/1a-NH2-H-oa-ts.xyz]

   68
scf done: -1549.910430
 C    -2.024424     0.150513    -0.185295
 C    -2.523284     1.417277     0.169488
 C    -3.881507     1.523440     0.483192
 C    -4.714181     0.411690     0.444505
 C    -4.195039    -0.833818     0.109064
 C    -2.842997    -0.995730    -0.202522
 C    -1.639772     2.644750     0.244502
 C    -1.517287     3.142194     1.684531
 C    -2.302030    -2.377231    -0.513980
 C    -2.510592    -3.331149     0.660971
 N    -0.652485     0.002444    -0.544092
 C    -0.237883    -0.201737    -1.931343
 C     1.237684    -0.583195    -1.811225
 C     1.649573    -0.155297    -0.369859
Si     2.632832    -1.612988     0.445408
 C     4.131977    -1.998967    -0.638846
 C    -2.895908    -2.925336    -1.812337
 C     0.361249     0.083506     0.304117
 N    -0.345485    -1.401731     2.144802
 C    -2.109274     3.749727    -0.699755
Si     2.571783     1.540790    -0.321036
 C     4.405015     1.393464    -0.713531
 C     2.358622     2.339889     1.366060
 C     1.826394     2.671307    -1.637493
 C     3.205450    -1.144712     2.171187
 C     1.546092    -3.134505     0.469006
 H    -0.395394     0.737484    -2.489947
 H    -0.850945    -0.977321    -2.411954
 H     1.847120    -0.108693    -2.593756
 H     1.351572    -1.670235    -1.946076
 H     2.714372     1.684799     2.174414
 H     2.934118     3.278324     1.411043
 H     1.304295     2.577561     1.568356
 H     2.315416     3.657572    -1.584168
 H     1.988861     2.281054    -2.654325
 H     0.746877     2.832838    -1.502508
 H     4.822620     2.408648    -0.812349
 H     4.962156     0.878746     0.082729
 H     4.586049     0.862067    -1.659956
 H     3.651588    -2.022135     2.665625
 H     3.963417    -0.346660     2.157553
 H     2.348167    -0.814655     2.776735
 H     0.631855    -2.886979     1.044576
 H     1.275136    -3.471649    -0.544125
 H     2.085536    -3.961665     0.958960
 H     4.943344    -1.263003    -0.566198
 H     4.535430    -2.974420    -0.321086
 H     3.851812    -2.097968    -1.699714
 H    -4.849894    -1.708303     0.105685
 H    -4.292093     2.496756     0.763192
 H    -5.774043     0.514075     0.689709
 H    -0.633385     2.345648    -0.077988
 H    -1.411202     4.601321    -0.676337
 H    -2.172355     3.388327    -1.737449
 H    -3.104140     4.129477    -0.418757
 H    -2.442118    -3.896591    -2.064058
 H    -3.982376    -3.082823    -1.718833
 H    -2.738534    -2.243117    -2.663199
 H    -0.822581     3.994692     1.746122
 H    -2.490771     3.475713     2.077344
 H    -1.146926     2.346188     2.348099
 H    -2.096623    -4.322298     0.415964
 H    -1.968682    -2.937089     1.537614
 H    -3.578895    -3.463917     0.896671
 H    -1.213004    -2.285556    -0.633645
 H    -1.159186    -0.874217     2.488058
 H     0.166498     0.125424     1.400747
 H     0.250825    -1.478126     2.978429
