# Supplementary material for: Activation of Small Molecules by Heavier Analogs of Cyclic(Alkyl)(Amino)Carbenes (CAACs): A DFT Study
Source: Inorg Chem. 2026 Jul 10;65(29):16713–23. doi: 10.1021/acs.inorgchem.6c01118 (PMC13418173; doi:10.1021/acs.inorgchem.6c01118)
Supplement: Supplementary file 1 [file ic6c01118_si_001.zip › Optimized xyz-coordinates final/Optimized xyz-coordinates/Transition states/NH3 activation/1a-NH2-H-ps-ts.xyz]

   72
scf done: -1606.370236
 C    -4.290688    -0.712325     0.324626
 C    -2.952162    -1.020089     0.060136
 C    -2.042142     0.021292    -0.233811
 C    -2.504347     1.359665    -0.290883
 C    -3.849016     1.624078    -0.016447
 C    -4.739703     0.601467     0.295911
 C    -2.500413    -2.465211     0.077840
 C    -2.700870    -3.112579     1.446787
 N    -0.681910    -0.319654    -0.459424
 C    -0.191151    -0.396465    -1.822179
 C     1.169122     0.297285    -1.762726
 C     1.666732    -0.000367    -0.329245
Si     2.550024    -1.711216    -0.346961
 C     3.636928    -2.017234     1.176414
 C    -1.588521     2.497353    -0.693751
 C    -1.685933     3.701945     0.239815
 C     0.349119     0.110923     0.483116
 N     0.312096    -0.840778     1.668770
 C    -1.844393     2.917297    -2.142440
 C    -3.171634    -3.276113    -1.029284
Si     2.776437     1.397188     0.338875
 C     2.938924     1.305540     2.221770
 C     2.056719     3.095088    -0.049586
 C     4.518999     1.367730    -0.401571
 C     1.393134    -3.210971    -0.435856
 C     3.676995    -1.845617    -1.856909
 N    -0.880168     1.121171     2.577267
 H    -0.882208     0.104584    -2.519522
 H    -0.092799    -1.440845    -2.183824
 H     1.019242     1.379500    -1.909261
 H     1.855436    -0.035111    -2.555406
 H     3.377203     0.363096     2.581412
 H     3.593854     2.121684     2.567812
 H     1.959764     1.444452     2.704478
 H     1.078371     3.225380     0.432772
 H     2.737002     3.869674     0.340272
 H     1.937843     3.273717    -1.129345
 H     5.100989     2.225381    -0.027072
 H     5.078857     0.453629    -0.152213
 H     4.480679     1.449091    -1.499832
 H     4.114085    -3.004707     1.065205
 H     4.439997    -1.272839     1.281010
 H     3.076963    -2.041596     2.125041
 H     0.856385    -3.406119     0.505106
 H     0.646348    -3.121642    -1.237751
 H     2.002692    -4.105411    -0.646891
 H     4.336593    -0.973366    -1.970676
 H     4.312878    -2.740848    -1.763695
 H     3.092518    -1.952994    -2.783992
 H    -4.992711    -1.518175     0.556225
 H    -4.210911     2.654587    -0.059107
 H    -5.787403     0.830755     0.506157
 H    -0.563248     2.112034    -0.618662
 H    -1.125314     3.691244    -2.455653
 H    -1.752681     2.067971    -2.835278
 H    -2.858793     3.331578    -2.261726
 H    -2.780573    -4.305918    -1.052242
 H    -4.262412    -3.336667    -0.882846
 H    -2.993704    -2.821113    -2.015333
 H    -0.947208     4.467054    -0.045141
 H    -2.678089     4.179142     0.198928
 H    -1.489223     3.409680     1.281294
 H    -2.296670    -4.137676     1.459116
 H    -2.201703    -2.536561     2.242033
 H    -3.768018    -3.175789     1.713649
 H    -1.421994    -2.441116    -0.138794
 H     1.231791    -0.924277     2.103448
 H    -0.026216    -1.777038     1.428925
 H    -0.383290    -0.138815     2.397276
 H    -1.878507     1.262764     2.440911
 H    -0.541020     1.737411     3.311316
 H    -0.289566     1.169271     1.538436
