# Supplementary material for: Activation of Small Molecules by Heavier Analogs of Cyclic(Alkyl)(Amino)Carbenes (CAACs): A DFT Study
Source: Inorg Chem. 2026 Jul 10;65(29):16713–23. doi: 10.1021/acs.inorgchem.6c01118 (PMC13418173; doi:10.1021/acs.inorgchem.6c01118)
Supplement: Supplementary file 1 [file ic6c01118_si_001.zip › Optimized xyz-coordinates final/Optimized xyz-coordinates/Transition states/NH3 activation/1b-NH2-H-oa-ts.xyz]

   64
scf done: -1194.658591
 C    -3.007133     0.704112    -0.133220
 C    -2.133830    -0.382493     0.099903
 C    -2.581340    -1.712384    -0.079935
 C    -3.895097    -1.923748    -0.507533
 C    -4.758873    -0.858364    -0.742872
 C    -4.316043     0.445186    -0.552219
 N    -0.803705    -0.094059     0.496469
 C     0.285360    -0.483510    -0.366899
 C     1.546103    -0.045408     0.407791
 C     1.092266    -0.414991     1.842858
 C    -0.428532    -0.230513     1.887509
 C     1.752847     1.454133     0.222518
 C     2.817667    -0.826972     0.087018
 C    -1.685126    -2.902628     0.201883
 C    -1.454411    -3.740464    -1.053761
 C    -2.536758     2.129517     0.069341
 C    -2.590668     2.938394    -1.224371
 C    -2.230021    -3.750302     1.350969
 C    -3.302771     2.820099     1.195919
 N     0.163596     0.208002    -1.730483
 H    -0.912935    -1.100322     2.369558
 H    -0.741698     0.656988     2.470713
 H     1.344153    -1.471022     2.009908
 H     1.631349     0.171324     2.600894
 H    -4.998323     1.280216    -0.733690
 H    -4.252991    -2.947022    -0.651186
 H    -5.783533    -1.047242    -1.072831
 H    -0.701686    -2.507060     0.489858
 H    -1.534136    -4.569436     1.592166
 H    -2.374343    -3.147012     2.260424
 H    -3.202064    -4.203570     1.098239
 H    -2.894419     3.825911     1.384324
 H    -4.371607     2.935581     0.951830
 H    -3.237138     2.244656     2.131855
 H    -0.770253    -4.577247    -0.841301
 H    -2.392902    -4.166560    -1.443565
 H    -1.001207    -3.127986    -1.847914
 H    -2.188340     3.951371    -1.065690
 H    -1.990204     2.464066    -2.016731
 H    -3.619974     3.040826    -1.604597
 H    -1.480916     2.055788     0.368526
 H     0.551643     1.163686    -1.866259
 H    -0.804290     0.139260    -2.043832
 H     0.565780    -0.870602    -1.729152
 C     1.143781     2.408180     1.048773
 C     1.225776     3.771069     0.767619
 C     1.916136     4.222313    -0.355404
 C     2.529837     3.291212    -1.190625
 C     2.447354     1.928960    -0.904254
 H     0.599312     2.092898     1.939143
 H     0.744026     4.487048     1.438407
 H     1.979014     5.290481    -0.575332
 H     3.083658     3.624451    -2.071960
 H     2.953439     1.212702    -1.557768
 C     4.058166    -0.347497     0.529805
 C     5.226049    -1.076488     0.321953
 C     5.178701    -2.305914    -0.335204
 C     3.950532    -2.799071    -0.768894
 C     2.781612    -2.069039    -0.553417
 H     4.108080     0.617817     1.040092
 H     6.181472    -0.680087     0.674979
 H     6.095028    -2.876820    -0.504126
 H     3.897408    -3.765027    -1.277931
 H     1.809866    -2.456005    -0.870474
