# Supplementary material for: Activation of Small Molecules by Heavier Analogs of Cyclic(Alkyl)(Amino)Carbenes (CAACs): A DFT Study
Source: Inorg Chem. 2026 Jul 10;65(29):16713–23. doi: 10.1021/acs.inorgchem.6c01118 (PMC13418173; doi:10.1021/acs.inorgchem.6c01118)
Supplement: Supplementary file 1 [file ic6c01118_si_001.zip › Optimized xyz-coordinates final/Optimized xyz-coordinates/Transition states/NH3 activation/1b-NH2-H-ps-ts.xyz]

   68
scf done: -1251.153050
 C    -0.172932     0.271822     0.444666
 N     0.919880     0.401384    -0.472146
 C     0.507570     0.752141    -1.812776
 C    -0.896829     0.168691    -1.896939
 C    -1.464504     0.210377    -0.444474
 C     2.187881    -0.171521    -0.218567
 C     3.306194     0.680293    -0.076258
 C     4.562951     0.124639     0.183363
 C     4.722355    -1.249095     0.317754
 C     3.618421    -2.085310     0.179058
 C     2.348657    -1.572779    -0.098257
 C     3.157743     2.185211    -0.169904
 C     3.954017     2.766201    -1.336633
 C     1.188363    -2.519294    -0.320224
 C     1.284192    -3.181409    -1.694762
 C    -2.343572     1.439306    -0.210876
 C    -2.310918    -1.042786    -0.207044
 N    -0.136745     1.466476     1.388535
 C     3.515356     2.862922     1.152540
 C     1.047801    -3.554099     0.792422
 N     0.899919    -0.325948     2.739809
 H     1.188227     0.308640    -2.556803
 H     0.512976     1.848650    -1.997603
 H    -0.825304    -0.883126    -2.209052
 H    -1.546802     0.679598    -2.622470
 H     5.430125     0.781755     0.293770
 H     3.749350    -3.166693     0.270996
 H     5.708663    -1.671077     0.526202
 H     0.275439    -1.912344    -0.305451
 H     0.399514    -3.809668    -1.885378
 H     1.346965    -2.429046    -2.495995
 H     2.178875    -3.820800    -1.771346
 H     3.790174     3.852236    -1.422892
 H     5.036062     2.603020    -1.206836
 H     3.660435     2.298981    -2.288859
 H     0.123294    -4.136452     0.656755
 H     1.888958    -4.266013     0.807152
 H     1.000785    -3.063546     1.776321
 H     3.337788     3.949186     1.099647
 H     2.916481     2.455600     1.981978
 H     4.576367     2.712993     1.408251
 H     2.092267     2.377760    -0.367047
 H    -1.070492     1.712630     1.727475
 H     0.270680     2.307822     0.970724
 H     0.492954     0.894974     2.281348
 H     1.882532    -0.584218     2.686287
 H     0.480488    -0.741145     3.567731
 H     0.338603    -0.531840     1.675706
 C    -2.124593    -1.889315     0.887279
 C    -2.926463    -3.017762     1.069325
 C    -3.934817    -3.319051     0.158471
 C    -4.139530    -2.476031    -0.934833
 C    -3.338688    -1.351898    -1.110250
 H    -1.326343    -1.658622     1.593040
 H    -2.755404    -3.666568     1.932335
 H    -4.560898    -4.203599     0.298197
 H    -4.931056    -2.695972    -1.655725
 H    -3.519612    -0.692594    -1.963252
 C    -3.326000     1.428053     0.791924
 C    -4.065517     2.570533     1.096533
 C    -3.847105     3.756884     0.399843
 C    -2.880810     3.783890    -0.604330
 C    -2.139106     2.642201    -0.901938
 H    -3.522416     0.500015     1.334045
 H    -4.825865     2.526835     1.880443
 H    -4.428912     4.651730     0.632511
 H    -2.701454     4.703736    -1.166803
 H    -1.385533     2.696882    -1.689474
