# Supplementary material for: Activation of Small Molecules by Heavier Analogs of Cyclic(Alkyl)(Amino)Carbenes (CAACs): A DFT Study
Source: Inorg Chem. 2026 Jul 10;65(29):16713–23. doi: 10.1021/acs.inorgchem.6c01118 (PMC13418173; doi:10.1021/acs.inorgchem.6c01118)
Supplement: Supplementary file 1 [file ic6c01118_si_001.zip › Optimized xyz-coordinates final/Optimized xyz-coordinates/Transition states/NH3 activation/1b-NH3-ts.xyz]

   64
scf done: -1194.691074
 C     3.219897    -0.721003    -0.021599
 C     2.208428     0.259056     0.075470
 C     2.505856     1.620430    -0.164260
 C     3.816282     1.968748    -0.497528
 C     4.823740     1.012072    -0.579375
 C     4.522970    -0.322161    -0.338618
 N     0.888762    -0.117700     0.426229
 C    -0.153839    -0.000445    -0.464251
 C    -1.443137    -0.143322     0.418640
 C    -0.895793    -0.163446     1.881229
 C     0.555107    -0.595152     1.761995
 C    -2.221247    -1.405556     0.074212
 C    -2.361626     1.069681     0.253315
 C     1.448722     2.699039    -0.062565
 C     1.165446     3.312227    -1.432074
 C     2.926946    -2.192656     0.204265
 C     3.369867    -3.057981    -0.975310
 C     1.815093     3.762723     0.970772
 C     3.540521    -2.690133     1.513293
 N    -0.077193    -1.526520    -1.482023
 H     1.205496    -0.119695     2.513061
 H     0.678556    -1.691385     1.877245
 H    -0.931635     0.861723     2.276229
 H    -1.489997    -0.794767     2.557599
 H     5.314352    -1.073363    -0.406929
 H     4.056521     3.018716    -0.684865
 H     5.844737     1.308876    -0.831344
 H     0.521614     2.212754     0.268184
 H     0.995133     4.490175     1.078351
 H     2.002334     3.313184     1.958050
 H     2.719280     4.323380     0.683422
 H     3.280024    -3.744416     1.698990
 H     4.639283    -2.615189     1.485262
 H     3.191221    -2.094102     2.369299
 H     0.342997     4.042229    -1.368488
 H     2.049840     3.833985    -1.833173
 H     0.875843     2.525456    -2.144118
 H     3.070833    -4.107297    -0.823640
 H     2.928943    -2.710442    -1.922970
 H     4.463231    -3.043874    -1.103164
 H     1.835573    -2.294934     0.291743
 H    -0.126151    -2.472625    -1.082500
 H     0.817549    -1.393937    -1.949870
 H    -0.819283    -1.441713    -2.174804
 C    -1.967468    -2.634985     0.701373
 C    -2.621255    -3.800487     0.302491
 C    -3.550306    -3.768887    -0.736194
 C    -3.819833    -2.554465    -1.365293
 C    -3.168148    -1.390247    -0.962316
 H    -1.243278    -2.692196     1.516637
 H    -2.404775    -4.741265     0.815261
 H    -4.064836    -4.681035    -1.046869
 H    -4.553938    -2.508098    -2.173842
 H    -3.400041    -0.442094    -1.452858
 C    -3.449899     1.230170     1.122554
 C    -4.304187     2.322295     1.005289
 C    -4.087475     3.278338     0.011127
 C    -3.013982     3.123483    -0.861887
 C    -2.159933     2.025331    -0.743124
 H    -3.635877     0.481573     1.897856
 H    -5.147039     2.428761     1.693073
 H    -4.756542     4.137478    -0.081326
 H    -2.835693     3.863250    -1.647113
 H    -1.309742     1.874422    -1.411625
