# Supplementary material for: Activation of Small Molecules by Heavier Analogs of Cyclic(Alkyl)(Amino)Carbenes (CAACs): A DFT Study
Source: Inorg Chem. 2026 Jul 10;65(29):16713–23. doi: 10.1021/acs.inorgchem.6c01118 (PMC13418173; doi:10.1021/acs.inorgchem.6c01118)
Supplement: Supplementary file 1 [file ic6c01118_si_001.zip › Optimized xyz-coordinates final/Optimized xyz-coordinates/Transition states/NH3 activation/2a-NH2-H-oa-ts.xyz]

   68
scf done: -1801.216857
 C    -2.834320     1.413994    -0.019537
 C    -4.217078     1.531095     0.147827
 C    -5.036165     0.409011     0.194639
 C    -4.472733    -0.856781     0.081722
 C    -3.092994    -1.020514    -0.067081
 C    -2.264713     0.123435    -0.118947
 C    -2.511018    -2.415718    -0.169374
 C    -2.899129    -3.092417    -1.483634
 N    -0.864490    -0.015776    -0.279741
Si     0.341419     0.120181     0.985407
 N     0.100867    -1.472030     2.051442
 C    -1.980094     2.662039    -0.087739
 C    -2.433185     3.609373    -1.196991
 C    -2.884835    -3.281989     1.033123
 C    -0.326636    -0.329548    -1.593486
 C     1.112521     0.186323    -1.631261
 C     1.810723     0.030374    -0.244127
Si     2.914976     1.557316     0.037836
 C     3.985596     1.394363     1.579267
Si     2.734639    -1.623322    -0.121384
 C     3.286225    -2.054363     1.642905
 C     1.662931    -3.043031    -0.756074
 C     4.283975    -1.607863    -1.201230
 C    -1.917395     3.367567     1.266149
 C     1.834774     3.092328     0.245556
 C     4.026275     1.886245    -1.451995
 H    -0.931413     0.162273    -2.375051
 H    -0.357906    -1.415368    -1.810182
 H     1.077495     1.252424    -1.916794
 H     1.677114    -0.315937    -2.436663
 H     4.712482     0.571367     1.503405
 H     4.551445     2.327138     1.733377
 H     3.367258     1.228023     2.475743
 H     1.168245     3.004899     1.117935
 H     2.476029     3.976546     0.393204
 H     1.210315     3.283179    -0.641294
 H     4.534006     2.855311    -1.318564
 H     4.799292     1.117421    -1.588250
 H     3.441888     1.946950    -2.383440
 H     2.654092    -2.848280     2.069417
 H     4.320805    -2.432441     1.630700
 H     3.261760    -1.192868     2.325302
 H     0.717825    -3.124248    -0.198653
 H     1.421675    -2.930826    -1.824106
 H     2.207625    -3.993876    -0.637094
 H     5.068302    -0.959357    -0.781873
 H     4.694996    -2.628754    -1.263349
 H     4.073919    -1.267643    -2.227042
 H    -5.118086    -1.738702     0.117824
 H    -4.662373     2.525841     0.234844
 H    -6.116081     0.521124     0.318392
 H    -0.961570     2.328593    -0.332268
 H    -1.740424     4.461673    -1.282275
 H    -2.467767     3.097829    -2.171029
 H    -3.436513     4.020553    -1.001086
 H    -2.415473    -4.077881    -1.577347
 H    -3.988653    -3.245233    -1.544871
 H    -2.601208    -2.481442    -2.348690
 H    -1.258788     4.249262     1.216255
 H    -2.915219     3.709826     1.585808
 H    -1.523976     2.690215     2.039087
 H    -2.370449    -4.255707     0.989147
 H    -2.617968    -2.788207     1.980469
 H    -3.966528    -3.485787     1.066824
 H    -1.417315    -2.298328    -0.168915
 H    -0.408709    -2.326798     1.805427
 H    -0.314033    -0.224090     2.441206
 H     0.828426    -1.666014     2.738247
