# Supplementary material for: Activation of Small Molecules by Heavier Analogs of Cyclic(Alkyl)(Amino)Carbenes (CAACs): A DFT Study
Source: Inorg Chem. 2026 Jul 10;65(29):16713–23. doi: 10.1021/acs.inorgchem.6c01118 (PMC13418173; doi:10.1021/acs.inorgchem.6c01118)
Supplement: Supplementary file 1 [file ic6c01118_si_001.zip › Optimized xyz-coordinates final/Optimized xyz-coordinates/Transition states/NH3 activation/2a-NH2-H-ps-ts.xyz]

   72
scf done: -1857.708967
 C    -3.116912    -1.070755    -0.138526
 C    -2.308711     0.087664    -0.237606
 C    -2.909264     1.367051    -0.148366
 C    -4.289735     1.460257     0.049070
 C    -5.085317     0.323587     0.137449
 C    -4.496543    -0.931951     0.037268
 N    -0.912125    -0.018705    -0.419671
Si     0.296682     0.136717     0.881789
 N     0.243354    -1.480213     1.873674
 C    -2.084555     2.629331    -0.279199
 C    -2.544385     3.489813    -1.454637
 C    -2.508521    -2.456259    -0.228513
 C    -2.850128    -3.130078    -1.557657
 C    -2.057944     3.423942     1.024534
 C    -2.901580    -3.344835     0.950576
 C    -0.387103    -0.430838    -1.707902
 C     1.040363     0.102486    -1.798291
 C     1.761470     0.007377    -0.415247
Si     2.794655     1.588388    -0.208740
 C     1.680890     3.113862    -0.140308
Si     2.770847    -1.587892    -0.328971
 C     1.740107    -3.076648    -0.892227
 C     4.257413    -1.567207    -1.498121
 C     3.470903    -1.967289     1.387703
 C     3.958301     1.883763    -1.669976
 C     3.833222     1.578290     1.371493
 N     0.778838     0.204367     3.806838
 H    -1.006093    -0.016933    -2.524368
 H    -0.391859    -1.531581    -1.841642
 H     0.980072     1.155909    -2.124464
 H     1.592991    -0.420911    -2.599598
 H     4.682573     0.881608     1.306262
 H     4.240594     2.585038     1.556690
 H     3.224012     1.296729     2.244447
 H     0.984632     3.066611     0.710264
 H     2.306131     4.015350    -0.032328
 H     1.086645     3.233206    -1.059698
 H     4.385564     2.897259    -1.598600
 H     4.791758     1.168945    -1.709145
 H     3.416781     1.821716    -2.627253
 H     3.988442    -2.940052     1.357272
 H     4.208220    -1.211446     1.694547
 H     2.696173    -2.021010     2.165417
 H     0.787010    -3.199367    -0.356176
 H     1.498957    -2.991724    -1.963503
 H     2.325393    -4.001226    -0.759693
 H     5.067011    -0.924922    -1.119931
 H     4.661648    -2.587952    -1.596306
 H     3.988692    -1.214682    -2.505943
 H    -5.122197    -1.826285     0.105312
 H    -4.753044     2.448300     0.122615
 H    -6.164668     0.415819     0.282047
 H    -1.056775     2.300867    -0.485411
 H    -1.877132     4.357195    -1.583361
 H    -2.542137     2.915219    -2.393487
 H    -3.565233     3.877548    -1.304702
 H    -2.344968    -4.105197    -1.648335
 H    -3.935193    -3.302516    -1.644667
 H    -2.544704    -2.506228    -2.410322
 H    -1.416832     4.314502     0.924784
 H    -3.065990     3.765920     1.312003
 H    -1.656857     2.805551     1.841790
 H    -2.358289    -4.302626     0.914416
 H    -2.679409    -2.862017     1.915461
 H    -3.977888    -3.578613     0.946789
 H    -1.418395    -2.318313    -0.188110
 H     0.633111    -2.325082     1.455559
 H    -0.745458    -1.691051     2.031501
 H     0.674373    -0.757404     3.278147
 H     0.092299     0.347715     4.546661
 H     1.725507     0.376558     4.143802
 H     0.531665     0.781100     2.829185
