# Supplementary material for: Activation of Small Molecules by Heavier Analogs of Cyclic(Alkyl)(Amino)Carbenes (CAACs): A DFT Study
Source: Inorg Chem. 2026 Jul 10;65(29):16713–23. doi: 10.1021/acs.inorgchem.6c01118 (PMC13418173; doi:10.1021/acs.inorgchem.6c01118)
Supplement: Supplementary file 1 [file ic6c01118_si_001.zip › Optimized xyz-coordinates final/Optimized xyz-coordinates/Transition states/NH3 activation/2b-NH2-H-oa-ts.xyz]

   64
scf done: -1445.986759
 C    -2.363835     0.283235    -0.111219
 C    -3.021029     1.526841     0.025958
 C    -4.402252     1.537611     0.240667
 C    -5.131536     0.355449     0.299275
 C    -4.480746    -0.863804     0.147256
 C    -3.099153    -0.922130    -0.053813
 C    -2.262041     2.835887    -0.050475
 C    -2.224747     3.535177     1.308026
 C    -2.415902    -2.266009    -0.210080
 C    -2.672057    -3.181208     0.987080
 N    -0.962934     0.245499    -0.316517
 C    -0.471186     0.108409    -1.673125
 C     1.009287     0.491464    -1.672008
 C     1.721334     0.145311    -0.342158
 C     2.098525    -1.303667    -0.175398
 C    -2.812211    -2.949268    -1.518943
Si     0.246034     0.411621     0.941767
 N     0.063885    -1.105847     2.043477
 C    -2.814277     3.752130    -1.141338
 C     2.908142     1.077003    -0.166181
 H    -1.030147     0.779917    -2.350038
 H    -0.632472    -0.915266    -2.064600
 H     1.082026     1.582702    -1.797187
 H     1.541381     0.044947    -2.529541
 H    -5.057973    -1.791391     0.190778
 H    -4.918536     2.494138     0.358302
 H    -6.211701     0.384538     0.462204
 H    -1.224709     2.584907    -0.319138
 H    -2.196382     4.659155    -1.234131
 H    -2.828647     3.246919    -2.119121
 H    -3.843519     4.076732    -0.919437
 H    -2.254217    -3.889610    -1.654726
 H    -3.886988    -3.192142    -1.532271
 H    -2.609461    -2.302304    -2.385549
 H    -1.637529     4.465744     1.252191
 H    -3.238830     3.797993     1.650518
 H    -1.763991     2.886045     2.067508
 H    -2.076247    -4.104591     0.906390
 H    -2.416242    -2.683013     1.934955
 H    -3.730723    -3.477893     1.052533
 H    -1.333913    -2.068334    -0.254374
 H    -0.318462    -2.023154     1.782484
 H    -0.435868     0.133033     2.413247
 H     0.822609    -1.212078     2.717449
 C     4.132903     0.768725    -0.775703
 C     5.212342     1.645226    -0.704297
 C     5.090800     2.855427    -0.021438
 C     3.879619     3.177705     0.586109
 C     2.801751     2.295940     0.512813
 H     4.238607    -0.179338    -1.309531
 H     6.156777     1.381244    -1.186923
 H     5.938175     3.542640     0.038181
 H     3.770580     4.120384     1.128140
 H     1.857641     2.552987     1.004853
 C     2.936451    -1.683025     0.890638
 C     3.248675    -3.016440     1.132058
 C     2.724243    -4.021653     0.318064
 C     1.892471    -3.667224    -0.740054
 C     1.585619    -2.327416    -0.983733
 H     3.361758    -0.905175     1.530843
 H     3.910633    -3.273940     1.962919
 H     2.967387    -5.069992     0.505481
 H     1.479201    -4.438657    -1.394865
 H     0.941508    -2.085565    -1.828888
