# Supplementary material for: Activation of Small Molecules by Heavier Analogs of Cyclic(Alkyl)(Amino)Carbenes (CAACs): A DFT Study
Source: Inorg Chem. 2026 Jul 10;65(29):16713–23. doi: 10.1021/acs.inorgchem.6c01118 (PMC13418173; doi:10.1021/acs.inorgchem.6c01118)
Supplement: Supplementary file 1 [file ic6c01118_si_001.zip › Optimized xyz-coordinates final/Optimized xyz-coordinates/Transition states/NH3 activation/2b-NH2-H-ps-ts.xyz]

   68
scf done: -1502.486808
 C    -1.967772     2.394498    -1.013507
 C    -2.306862     1.325428    -0.172750
 C    -3.097422     1.621395     0.954975
 C    -3.520763     2.916079     1.228547
 C    -3.164274     3.969798     0.383533
 C    -2.387408     3.698081    -0.738164
 C    -1.798134    -0.077862    -0.374422
Si    -0.234619    -0.261615     0.860579
 N     0.877454    -0.109745    -0.538555
 C     0.299787     0.125267    -1.840985
 C    -1.153432    -0.342361    -1.758932
 N     0.029599     1.330306     1.735693
 C     2.265143    -0.213768    -0.341110
 C     3.068364     0.947588    -0.226123
 C     4.417029     0.815334     0.118997
 C     4.980280    -0.435823     0.353155
 C     4.198255    -1.579508     0.210012
 C     2.848163    -1.492962    -0.146550
 C    -2.892611    -1.114576    -0.165891
 C    -2.624460    -2.364004     0.407260
 C    -3.612348    -3.343090     0.502852
 C    -4.897247    -3.093585     0.025269
 C    -5.180460    -1.856417    -0.552497
 C    -4.189327    -0.882329    -0.647748
 C     2.479911     2.317801    -0.490174
 C     2.775568     3.320703     0.621461
 C     2.038138    -2.755978    -0.356423
 C     2.114097    -3.719722     0.824021
 C     2.937793     2.843838    -1.851578
 C     2.447993    -3.439291    -1.662013
 N     1.920458    -0.371593     2.830106
 H     0.833336    -0.453365    -2.618076
 H     0.368514     1.187480    -2.157483
 H    -1.163508    -1.432386    -1.912233
 H    -1.766590     0.089479    -2.569630
 H     5.037663     1.710243     0.214833
 H     4.649988    -2.562903     0.367355
 H     6.033874    -0.521369     0.630853
 H     0.990869    -2.435133    -0.456331
 H     1.814720    -4.318964    -1.858544
 H     2.352224    -2.752248    -2.516139
 H     3.495960    -3.779464    -1.624881
 H     2.453549     3.805786    -2.083570
 H     4.028480     3.002422    -1.869187
 H     2.692938     2.134685    -2.656388
 H     1.462160    -4.590247     0.651831
 H     3.135388    -4.102817     0.983087
 H     1.778430    -3.235304     1.753470
 H     2.276142     4.280196     0.413917
 H     2.406100     2.953826     1.590446
 H     3.853267     3.528587     0.716745
 H     1.389623     2.180726    -0.530847
 H    -0.635923     1.443072     2.503034
 H    -0.069276     2.171240     1.163147
 H     1.553285     0.595870     2.632358
 H     2.795849    -0.537391     2.324963
 H     2.007898    -0.577113     3.824823
 H     1.015431    -0.909204     2.260185
 H    -1.621653    -2.559480     0.800688
 H    -3.375182    -4.307062     0.960686
 H    -5.674486    -3.857811     0.103228
 H    -6.182764    -1.647396    -0.935553
 H    -4.423366     0.083753    -1.102297
 H    -3.385216     0.806278     1.624597
 H    -4.137333     3.107238     2.110912
 H    -3.494649     4.988932     0.597152
 H    -2.105205     4.506477    -1.417875
 H    -1.366461     2.215999    -1.905382
