# Supplementary material for: Activation of Small Molecules by Heavier Analogs of Cyclic(Alkyl)(Amino)Carbenes (CAACs): A DFT Study
Source: Inorg Chem. 2026 Jul 10;65(29):16713–23. doi: 10.1021/acs.inorgchem.6c01118 (PMC13418173; doi:10.1021/acs.inorgchem.6c01118)
Supplement: Supplementary file 1 [file ic6c01118_si_001.zip › Optimized xyz-coordinates final/Optimized xyz-coordinates/Transition states/NH3 activation/3a-NH2-H-oa-ts.xyz]

   68
scf done: -3588.404869
 C     2.328121     0.121990     0.197561
 C     2.912558     1.407697     0.110059
 C     4.296854     1.512709    -0.051526
 C     5.104324     0.382160    -0.101591
 C     4.527781    -0.878580     0.002370
 C     3.145960    -1.029817     0.144212
 C     2.064266     2.660504     0.173738
 C     1.936845     3.309877    -1.204300
 C     2.547496    -2.418180     0.238083
 C     2.924776    -3.286434    -0.961643
 N     0.928127     0.000304     0.348631
 C     0.365556    -0.304256     1.649808
 C    -1.067788     0.230411     1.689781
 C    -1.821693     0.038385     0.340644
Si    -2.738227    -1.621977     0.253404
 C    -4.248003    -1.602013     1.388462
 C     2.914257    -3.099875     1.555923
Ge    -0.334013     0.087577    -0.992035
 N    -0.099135    -1.639619    -2.045724
 C     2.568152     3.655807     1.216375
Si    -2.925117     1.562143     0.053779
 C    -3.968022     1.936899     1.580489
 C    -4.061914     1.362022    -1.434515
 C    -1.840373     3.079136    -0.248887
 C    -3.346662    -2.025350    -1.499078
 C    -1.641148    -3.037739     0.846367
 H     0.965247     0.179821     2.440535
 H     0.378612    -1.390493     1.869527
 H    -1.010545     1.305178     1.937575
 H    -1.617034    -0.236392     2.526473
 H    -4.776126     0.534065    -1.310771
 H    -4.643110     2.287161    -1.577294
 H    -3.488652     1.184261    -2.358143
 H    -1.233200     2.975474    -1.162203
 H    -2.475827     3.971750    -0.367408
 H    -1.154596     3.272257     0.590862
 H    -4.508273     2.885784     1.431088
 H    -4.711517     1.154894     1.788885
 H    -3.339471     2.053125     2.477133
 H    -2.859424    -2.937291    -1.877512
 H    -4.432625    -2.208431    -1.497230
 H    -3.155516    -1.215368    -2.217489
 H    -0.726717    -3.114857     0.239983
 H    -1.349931    -2.920615     1.901251
 H    -2.190162    -3.989233     0.756015
 H    -5.038891    -0.938025     1.007274
 H    -4.670129    -2.618183     1.453656
 H    -3.995229    -1.278679     2.410300
 H     5.164578    -1.766614    -0.035862
 H     4.753247     2.502901    -0.131314
 H     6.185787     0.483941    -0.220803
 H     1.059161     2.336252     0.481146
 H     1.872704     4.505576     1.304185
 H     2.660558     3.185595     2.207191
 H     3.554368     4.068181     0.949526
 H     2.418241    -4.079746     1.643670
 H     4.001290    -3.265405     1.628752
 H     2.614173    -2.486381     2.418534
 H     1.278875     4.192561    -1.163137
 H     2.919740     3.637180    -1.580680
 H     1.515348     2.603460    -1.935665
 H     2.399794    -4.254768    -0.923370
 H     2.669327    -2.788583    -1.909794
 H     4.004546    -3.501907    -0.985549
 H     1.455481    -2.287208     0.223527
 H     0.471800    -2.445782    -1.783584
 H     0.237708    -0.246380    -2.486289
 H    -0.879366    -1.930751    -2.632784
