# Supplementary material for: Activation of Small Molecules by Heavier Analogs of Cyclic(Alkyl)(Amino)Carbenes (CAACs): A DFT Study
Source: Inorg Chem. 2026 Jul 10;65(29):16713–23. doi: 10.1021/acs.inorgchem.6c01118 (PMC13418173; doi:10.1021/acs.inorgchem.6c01118)
Supplement: Supplementary file 1 [file ic6c01118_si_001.zip › Optimized xyz-coordinates final/Optimized xyz-coordinates/Transition states/NH3 activation/3a-NH2-H-ps-ts.xyz]

   72
scf done: -3644.902120
 C    -4.529885    -0.954003    -0.075609
 C    -3.148511    -1.089891    -0.237843
 C    -2.341425     0.070454    -0.340086
 C    -2.949543     1.348581    -0.260067
 C    -4.331375     1.438630    -0.071873
 C    -5.124274     0.299866     0.013994
 C    -2.533169    -2.473586    -0.303370
 C    -2.956609    -3.358834     0.867686
 N    -0.946898    -0.024923    -0.507953
 C    -0.382497    -0.494095    -1.754993
 C     1.040214     0.052585    -1.859213
 C     1.797048    -0.013514    -0.497457
Si     2.785919    -1.616361    -0.349366
 C     3.460182    -1.924678     1.390535
 C    -2.126774     2.612967    -0.387731
 C    -2.079567     3.390595     0.926254
Ge     0.311615     0.152899     0.871954
 N     0.196864    -1.524152     1.934297
 C    -2.603567     3.492897    -1.541614
 C    -2.833298    -3.155552    -1.638443
Si     2.827174     1.569998    -0.328824
 C     3.873237     1.584614     1.244549
 C     1.701826     3.089422    -0.268197
 C     3.966849     1.840523    -1.811292
 C     1.744558    -3.112518    -0.864979
 C     4.280477    -1.639385    -1.508229
 N     0.413672     0.393834     3.817340
 H    -0.986687    -0.131325    -2.606622
 H    -0.365460    -1.599981    -1.837015
 H     0.964421     1.100185    -2.201059
 H     1.586539    -0.478653    -2.659799
 H     4.724469     0.889983     1.182568
 H     4.278792     2.594782     1.414584
 H     3.272708     1.309419     2.126126
 H     1.029917     3.070464     0.603244
 H     2.322190     3.998344    -0.204218
 H     1.078882     3.178641    -1.171773
 H     4.420703     2.843092    -1.751362
 H     4.780526     1.103990    -1.864738
 H     3.403902     1.789033    -2.756733
 H     3.902129    -2.933546     1.434205
 H     4.253606    -1.206686     1.643332
 H     2.686060    -1.860861     2.168822
 H     0.795095    -3.203593    -0.316742
 H     1.499268    -3.062059    -1.937416
 H     2.322424    -4.036967    -0.702309
 H     5.081110    -0.970830    -1.157010
 H     4.696142    -2.659112    -1.555868
 H     4.013196    -1.338403    -2.533222
 H    -5.152945    -1.850024    -0.006434
 H    -4.798568     2.425436    -0.005803
 H    -6.205043     0.388959     0.149468
 H    -1.103226     2.285255    -0.617413
 H    -1.935359     4.359735    -1.668963
 H    -2.619601     2.932191    -2.488520
 H    -3.619925     3.882553    -1.368496
 H    -2.322271    -4.129232    -1.709332
 H    -3.914952    -3.332344    -1.754833
 H    -2.506364    -2.535438    -2.485746
 H    -1.435670     4.279787     0.831867
 H    -3.083069     3.732291     1.229404
 H    -1.674977     2.763071     1.735002
 H    -2.404245    -4.311908     0.853388
 H    -2.768171    -2.869312     1.836297
 H    -4.030131    -3.602399     0.831305
 H    -1.445133    -2.330908    -0.230218
 H     0.680001    -2.339433     1.559665
 H    -0.790536    -1.790858     1.952227
 H     0.415282    -0.605678     3.437923
 H    -0.384225     0.582411     4.422746
 H     1.287173     0.628880     4.286925
 H     0.308172     0.853564     2.646761
