# Supplementary material for: Activation of Small Molecules by Heavier Analogs of Cyclic(Alkyl)(Amino)Carbenes (CAACs): A DFT Study
Source: Inorg Chem. 2026 Jul 10;65(29):16713–23. doi: 10.1021/acs.inorgchem.6c01118 (PMC13418173; doi:10.1021/acs.inorgchem.6c01118)
Supplement: Supplementary file 1 [file ic6c01118_si_001.zip › Optimized xyz-coordinates final/Optimized xyz-coordinates/Transition states/NH3 activation/3b-NH2-H-oa-ts.xyz]

   64
scf done: -3233.175617
 C     3.044146    -1.024778     0.110550
 C     2.402883     0.233539     0.190416
 C     3.160407     1.423583     0.095958
 C     4.541344     1.332075    -0.100138
 C     5.176327     0.097924    -0.179841
 C     4.429011    -1.069569    -0.069442
 N     1.004092     0.302020     0.378249
Ge    -0.259325     0.524476    -0.949923
 N    -0.040947    -1.026441    -2.166565
 C     2.500353     2.783866     0.191008
 C     3.135731     3.659131     1.269655
 C     2.254535    -2.313454     0.220918
 C     2.542270    -3.040424     1.534795
 C     2.488002     3.486893    -1.166528
 C     2.489612    -3.236306    -0.974524
 C     0.482977     0.174820     1.721095
 C    -0.995883     0.566905     1.716209
 C    -1.741746     0.167903     0.426189
 C    -2.969148     1.041670     0.258780
 C    -2.034721    -1.298165     0.270260
 H     1.032027     0.841947     2.412276
 H     0.628058    -0.849493     2.116047
 H    -1.063827     1.662933     1.798696
 H    -1.513855     0.161091     2.602539
 H     4.932265    -2.038375    -0.129912
 H     5.132999     2.247489    -0.185535
 H     6.257882     0.045613    -0.327147
 H     1.453611     2.603583     0.479634
 H     2.580076     4.603931     1.378148
 H     3.139902     3.150969     2.245907
 H     4.178132     3.918602     1.024778
 H     1.903459    -3.932629     1.635257
 H     3.592464    -3.370791     1.585408
 H     2.359594    -2.389321     2.402722
 H     1.968744     4.456572    -1.102011
 H     3.512640     3.677220    -1.525126
 H     1.974176     2.874739    -1.922879
 H     1.805012    -4.098958    -0.939177
 H     2.335373    -2.706601    -1.927285
 H     3.517213    -3.632797    -0.987930
 H     1.190220    -2.032986     0.222557
 H     0.367219    -1.941428    -1.952128
 H     0.411061     0.373084    -2.458453
 H    -0.812143    -1.130547    -2.825674
 C    -2.776036    -1.739627    -0.842599
 C    -3.029303    -3.089048    -1.059987
 C    -2.537223    -4.048645    -0.173944
 C    -1.803775    -3.633071     0.933440
 C    -1.559828    -2.276765     1.154150
 H    -3.177674    -0.997015    -1.537748
 H    -3.616639    -3.395620    -1.929267
 H    -2.731084    -5.110197    -0.343723
 H    -1.420992    -4.368593     1.645487
 H    -0.997828    -1.986108     2.041140
 C    -2.889261     2.325061    -0.296506
 C    -4.006000     3.155416    -0.363489
 C    -5.234816     2.716932     0.126090
 C    -5.331163     1.443875     0.685559
 C    -4.211043     0.618182     0.752368
 H    -1.933059     2.680674    -0.694144
 H    -3.914732     4.149193    -0.808705
 H    -6.113720     3.363475     0.069818
 H    -6.287840     1.088416     1.076580
 H    -4.298255    -0.377885     1.192939
