# Supplementary material for: Activation of Small Molecules by Heavier Analogs of Cyclic(Alkyl)(Amino)Carbenes (CAACs): A DFT Study
Source: Inorg Chem. 2026 Jul 10;65(29):16713–23. doi: 10.1021/acs.inorgchem.6c01118 (PMC13418173; doi:10.1021/acs.inorgchem.6c01118)
Supplement: Supplementary file 1 [file ic6c01118_si_001.zip › Optimized xyz-coordinates final/Optimized xyz-coordinates/Transition states/NH3 activation/3b-NH2-H-ps-ts.xyz]

   68
scf done: -3289.678789
 C    -4.233633    -0.842828    -0.648428
 C    -2.913010    -1.114712    -0.263578
 C    -2.623505    -2.406179     0.198272
 C    -3.611159    -3.384982     0.282383
 C    -4.920954    -3.094422    -0.095489
 C    -5.225977    -1.817561    -0.563413
 C    -1.817981    -0.079459    -0.452244
 C    -1.121409    -0.345933    -1.807285
 C     0.322369     0.154119    -1.873893
 N     0.926721    -0.110645    -0.593233
 C     2.315809    -0.164464    -0.406787
 C     3.082029     1.022364    -0.291074
 C     4.442987     0.932352     0.015563
 C     5.056434    -0.300229     0.217686
 C     4.309961    -1.467985     0.085465
 C     2.949355    -1.423881    -0.237437
 C     2.440379     2.376091    -0.513210
 C     2.853704     2.952190    -1.868504
 C     2.179917    -2.713078    -0.442789
 C     2.602214    -3.384887    -1.750230
 C    -2.310510     1.328211    -0.250142
 C    -2.006915     2.382238    -1.121620
 C    -2.423662     3.688827    -0.854992
 C    -3.163840     3.976383     0.286794
 C    -3.486500     2.936743     1.162648
 C    -3.063355     1.640569     0.898691
Ge    -0.246340    -0.296334     0.868677
 N     0.046094     1.371867     1.791051
 C     2.718974     3.360779     0.619152
 C     2.295061    -3.674223     0.737340
 N     1.908479    -0.516685     2.820252
 H     0.854320    -0.387180    -2.679346
 H     0.361606     1.227068    -2.158432
 H    -1.102923    -1.437737    -1.947226
 H    -1.724774     0.059596    -2.638950
 H     5.033865     1.847583     0.108217
 H     4.798688    -2.437081     0.220684
 H     6.119488    -0.351810     0.465987
 H     1.122934    -2.424539    -0.541442
 H     1.997208    -4.285410    -1.941993
 H     2.478036    -2.701722    -2.603768
 H     3.661026    -3.690177    -1.720146
 H     2.329558     3.900491    -2.067995
 H     3.937108     3.152991    -1.900368
 H     2.622116     2.254397    -2.687166
 H     1.669472    -4.565410     0.572493
 H     3.329659    -4.024605     0.885156
 H     1.959156    -3.201951     1.672867
 H     2.187777     4.309121     0.440219
 H     2.371257     2.957175     1.581339
 H     3.791003     3.599337     0.706483
 H     1.355141     2.200255    -0.537283
 H    -0.649194     1.495910     2.529667
 H    -0.060816     2.190342     1.189629
 H     1.602283     0.473569     2.711578
 H     2.760697    -0.675905     2.276206
 H     2.034568    -0.785639     3.795195
 H     0.876026    -0.988605     2.160636
 H    -1.601413    -2.645219     0.508422
 H    -3.354869    -4.380955     0.652628
 H    -5.699050    -3.858365    -0.025582
 H    -6.247096    -1.575972    -0.869737
 H    -4.486577     0.153061    -1.019743
 H    -3.323253     0.836490     1.593000
 H    -4.073358     3.141019     2.062018
 H    -3.491487     4.997752     0.493722
 H    -2.167969     4.486319    -1.557493
 H    -1.437088     2.190468    -2.030919
