# Supplementary material for: Activation of Small Molecules by Heavier Analogs of Cyclic(Alkyl)(Amino)Carbenes (CAACs): A DFT Study
Source: Inorg Chem. 2026 Jul 10;65(29):16713–23. doi: 10.1021/acs.inorgchem.6c01118 (PMC13418173; doi:10.1021/acs.inorgchem.6c01118)
Supplement: Supplementary file 1 [file ic6c01118_si_001.zip › Optimized xyz-coordinates final/Optimized xyz-coordinates/Transition states/NH3 activation/4a-NH2-H-oa-ts.xyz]

   68
scf done: -1726.208621
 C     2.416447     0.139047     0.298656
 C     3.033675     1.413433     0.268010
 C     4.424162     1.493082     0.158869
 C     5.207599     0.345035     0.102866
 C     4.600636    -0.904437     0.152667
 C     3.211673    -1.028925     0.247567
 C     2.196894     2.675341     0.319506
 C     2.002663     3.253766    -1.082760
 C     2.579186    -2.403591     0.304849
 C     2.975295    -3.269114    -0.889981
 N     1.011400     0.052247     0.388920
 C     0.404678    -0.161823     1.684846
 C    -1.020964     0.398053     1.694373
 C    -1.876052     0.077203     0.435037
Si    -2.759248    -1.599388     0.554413
 C    -4.186907    -1.496053     1.786407
 C     2.886284    -3.104324     1.628213
Sn    -0.341230     0.020918    -1.148919
 N    -0.019086    -1.913115    -2.168795
 C     2.750678     3.724177     1.279524
Si    -2.989796     1.576214     0.093065
 C    -3.907166     2.097431     1.656803
 C    -4.247389     1.270970    -1.275883
 C    -1.922103     3.047727    -0.432699
 C    -3.451345    -2.186521    -1.097628
 C    -1.582353    -2.944192     1.159407
 H     0.990243     0.361113     2.463157
 H     0.398495    -1.231932     1.975232
 H    -0.931559     1.492978     1.813337
 H    -1.536467     0.046215     2.606581
 H    -5.010356     0.534566    -0.981153
 H    -4.767761     2.213709    -1.509264
 H    -3.769163     0.916464    -2.202706
 H    -1.472944     2.902201    -1.429022
 H    -2.540477     3.958652    -0.482652
 H    -1.103415     3.244236     0.277545
 H    -4.486809     3.013612     1.459168
 H    -4.606079     1.324663     2.007624
 H    -3.207972     2.318577     2.478109
 H    -4.031274    -3.109397    -0.934344
 H    -4.113916    -1.454328    -1.578681
 H    -2.633456    -2.426671    -1.792179
 H    -0.705031    -3.031093     0.499987
 H    -1.227771    -2.761685     2.184885
 H    -2.103864    -3.915148     1.153870
 H    -5.011454    -0.875452     1.402883
 H    -4.588821    -2.504851     1.974521
 H    -3.867959    -1.077209     2.753644
 H     5.219438    -1.805160     0.113389
 H     4.905797     2.473560     0.122994
 H     6.294497     0.425349     0.022906
 H     1.206074     2.369281     0.688378
 H     2.052378     4.571496     1.366771
 H     2.906719     3.304765     2.284962
 H     3.713649     4.133465     0.934719
 H     2.361481    -4.071041     1.692450
 H     3.965703    -3.299802     1.734214
 H     2.575209    -2.489318     2.485914
 H     1.343603     4.136547    -1.060912
 H     2.967758     3.558759    -1.518756
 H     1.555266     2.512155    -1.763194
 H     2.441424    -4.233416    -0.866056
 H     2.738716    -2.765408    -1.839206
 H     4.053274    -3.495312    -0.891077
 H     1.491628    -2.244416     0.255659
 H     0.446410    -2.773289    -1.867695
 H     0.423509    -0.418586    -2.699660
 H    -0.706366    -2.141969    -2.887829
