# Supplementary material for: Activation of Small Molecules by Heavier Analogs of Cyclic(Alkyl)(Amino)Carbenes (CAACs): A DFT Study
Source: Inorg Chem. 2026 Jul 10;65(29):16713–23. doi: 10.1021/acs.inorgchem.6c01118 (PMC13418173; doi:10.1021/acs.inorgchem.6c01118)
Supplement: Supplementary file 1 [file ic6c01118_si_001.zip › Optimized xyz-coordinates final/Optimized xyz-coordinates/Transition states/NH3 activation/4a-NH2-H-ps-ts.xyz]

   72
scf done: -1782.710374
 C    -4.449018    -1.044463    -0.340308
 C    -3.061628    -1.134315    -0.496772
 C    -2.285483     0.051137    -0.536756
 C    -2.934899     1.309176    -0.375328
 C    -4.318779     1.349260    -0.186431
 C    -5.080413     0.181997    -0.178786
 C    -2.407181    -2.496219    -0.603458
 C    -2.850444    -3.452519     0.501399
 N    -0.890085     0.032707    -0.642634
 C    -0.188666    -0.470792    -1.797966
 C     1.234906     0.093121    -1.788895
 C     1.975864    -0.001509    -0.421047
Si     2.891100    -1.640267    -0.189131
 C     3.336512    -1.969102     1.614777
 C    -2.122571     2.587556    -0.454358
 C    -2.754701     3.777882     0.255426
Sn     0.327609     0.199628     1.043145
 N    -0.241015    -1.591512     2.049638
 C    -1.804204     2.922505    -1.912147
 C    -2.622297    -3.107614    -1.988294
Si     3.051992     1.548834    -0.247808
 C     4.167677     1.500132     1.272193
 C     1.954064     3.083909    -0.098980
 C     4.124907     1.813818    -1.778845
 C     1.855838    -3.103287    -0.789498
 C     4.491503    -1.685387    -1.194743
 N    -2.165773     0.578357     2.809001
 H    -0.691708    -0.142794    -2.728073
 H    -0.144931    -1.577160    -1.855809
 H     1.158817     1.150680    -2.099526
 H     1.823400    -0.404804    -2.581686
 H     4.943184     0.723003     1.193059
 H     4.678398     2.469708     1.386517
 H     3.592288     1.315795     2.193474
 H     1.414727     3.115323     0.861278
 H     2.573558     3.993131    -0.163729
 H     1.205809     3.133708    -0.905724
 H     4.678503     2.762189    -1.685226
 H     4.857472     1.007399    -1.923787
 H     3.509091     1.878635    -2.689460
 H     3.911635    -2.906211     1.688169
 H     3.943875    -1.165933     2.055319
 H     2.425729    -2.085287     2.220595
 H     0.883462    -3.167909    -0.278464
 H     1.663192    -3.049080    -1.871982
 H     2.400487    -4.041429    -0.594368
 H     5.243367    -0.982773    -0.803534
 H     4.927797    -2.696698    -1.154824
 H     4.315241    -1.438558    -2.253525
 H    -5.045006    -1.960849    -0.321805
 H    -4.818415     2.312305    -0.062146
 H    -6.163782     0.232642    -0.045491
 H    -1.159773     2.385464     0.040091
 H    -1.162560     3.815887    -1.980492
 H    -1.281981     2.086574    -2.397643
 H    -2.728470     3.121969    -2.477860
 H    -2.084195    -4.064144    -2.085972
 H    -3.691998    -3.302401    -2.169115
 H    -2.269918    -2.434061    -2.783378
 H    -2.055433     4.627954     0.262118
 H    -3.675113     4.121428    -0.243515
 H    -3.006540     3.542310     1.301523
 H    -2.294199    -4.401197     0.430881
 H    -2.656310    -3.018326     1.493135
 H    -3.921577    -3.699602     0.432544
 H    -1.329785    -2.328280    -0.468833
 H     0.282648    -1.741521     2.913664
 H    -0.157774    -2.458645     1.519937
 H    -1.919279    -0.424533     2.766317
 H    -2.895209     0.762576     2.114450
 H    -2.483543     0.845484     3.739691
 H    -0.866704     1.018124     2.253956
