# Supplementary material for: Activation of Small Molecules by Heavier Analogs of Cyclic(Alkyl)(Amino)Carbenes (CAACs): A DFT Study
Source: Inorg Chem. 2026 Jul 10;65(29):16713–23. doi: 10.1021/acs.inorgchem.6c01118 (PMC13418173; doi:10.1021/acs.inorgchem.6c01118)
Supplement: Supplementary file 1 [file ic6c01118_si_001.zip › Optimized xyz-coordinates final/Optimized xyz-coordinates/Transition states/NH3 activation/4b-NH2-H-oa-ts.xyz]

   64
scf done: -1370.978722
 C     1.570319     2.220444     1.376813
 C     2.014581     1.296024     0.418923
 C     2.679437     1.810917    -0.712063
 C     2.888760     3.175025    -0.876673
 C     2.424068     4.077533     0.080726
 C     1.767219     3.590892     1.207667
 C     1.788010    -0.180662     0.536310
 C     3.042859    -1.012155     0.404760
 C     4.292491    -0.494063     0.772344
 C     5.441667    -1.282471     0.726587
 C     5.369815    -2.612225     0.319398
 C     4.133261    -3.147107    -0.041726
 C     2.990678    -2.354492     0.000196
 C     0.955292    -0.642349     1.743569
 C    -0.515124    -0.217089     1.735960
 N    -1.084854    -0.356263     0.416034
Sn     0.277074    -0.574381    -1.105206
 N     0.082790     1.172238    -2.370652
 C    -2.480718    -0.187951     0.294707
 C    -3.326033    -1.322959     0.281583
 C    -4.705298    -1.142422     0.148985
 C    -5.257262     0.130397     0.053925
 C    -4.425890     1.244340     0.084383
 C    -3.039720     1.109207     0.200409
 C    -2.745695    -2.719105     0.375709
 C    -3.466060    -3.593695     1.398435
 C    -2.162827     2.344788     0.225057
 C    -2.341881     3.139205     1.519022
 C    -2.711709    -3.384600    -1.000995
 C    -2.392018     3.234758    -0.995913
 H    -1.061067    -0.853039     2.460460
 H    -0.624173     0.818881     2.111930
 H     0.997790    -1.743029     1.767212
 H     1.436715    -0.306195     2.679888
 H    -4.863431     2.243828     0.011571
 H    -5.362213    -2.015824     0.125487
 H    -6.338678     0.254266    -0.043052
 H    -1.703721    -2.596927     0.709045
 H    -2.951113    -4.560978     1.509393
 H    -3.499856    -3.109256     2.386016
 H    -4.503305    -3.811150     1.097411
 H    -1.638410     3.986438     1.555848
 H    -3.363596     3.544538     1.599895
 H    -2.166028     2.510183     2.404533
 H    -2.240880    -4.379674    -0.949495
 H    -3.730407    -3.512609    -1.401629
 H    -2.146950    -2.776521    -1.724517
 H    -1.654979     4.053929    -1.021001
 H    -2.307832     2.658929    -1.929867
 H    -3.392672     3.695282    -0.983572
 H    -1.119851     1.995169     0.191758
 H    -0.258009     2.115993    -2.168681
 H    -0.517960    -0.349042    -2.711100
 H     0.776318     1.216903    -3.117692
 H     4.363617     0.544741     1.101595
 H     6.402334    -0.849801     1.017075
 H     6.270810    -3.228708     0.280009
 H     4.058358    -4.187098    -0.368599
 H     2.030704    -2.790594    -0.297627
 H     3.057592     1.114598    -1.465510
 H     3.415994     3.537720    -1.762566
 H     2.579890     5.150946    -0.048960
 H     1.410443     4.281700     1.975674
 H     1.075947     1.872531     2.283096
