# Supplementary material for: Activation of Small Molecules by Heavier Analogs of Cyclic(Alkyl)(Amino)Carbenes (CAACs): A DFT Study
Source: Inorg Chem. 2026 Jul 10;65(29):16713–23. doi: 10.1021/acs.inorgchem.6c01118 (PMC13418173; doi:10.1021/acs.inorgchem.6c01118)
Supplement: Supplementary file 1 [file ic6c01118_si_001.zip › Optimized xyz-coordinates final/Optimized xyz-coordinates/Transition states/NH3 activation/5a-NH2-H-ps-ts.xyz]

   72
 
 C    -4.481090     1.113656     0.428357
 C    -3.094771     1.179884     0.590040
 C    -2.342325    -0.020885     0.677481
 C    -3.020461    -1.266981     0.580985
 C    -4.405852    -1.286291     0.394756
 C    -5.140432    -0.106905     0.322726
 C    -2.408313     2.527766     0.666189
 C    -2.821765     3.470628    -0.460994
 N    -0.947161    -0.019114     0.776622
 C    -0.236025     0.440637     1.937019
 C     1.181813    -0.145363     1.928617
 C     1.977416    -0.007639     0.601989
Si     2.875232     1.651477     0.412978
 C     3.349658     2.004884    -1.377001
 C    -2.263008    -2.572930     0.707292
 C    -2.450347    -3.482980    -0.504678
Pb     0.330075    -0.174598    -0.975869
 N    -0.235668     1.703917    -2.033138
 C    -2.623076    -3.291694     2.007271
 C    -2.615355     3.173637     2.036849
Si     3.053700    -1.558194     0.399326
 C     4.215707    -1.455634    -1.081186
 C     1.958508    -3.082674     0.160721
 C     4.072952    -1.862300     1.957644
 C     1.807183     3.089884     1.006740
 C     4.447180     1.674474     1.460410
 N    -2.280730    -0.452059    -2.786820
 H    -0.738975     0.091085     2.859155
 H    -0.177576     1.545279     2.027727
 H     1.082052    -1.212942     2.194550
 H     1.759397     0.313200     2.752691
 H     4.982804    -0.676681    -0.954769
 H     4.736664    -2.418546    -1.204998
 H     3.671744    -1.249780    -2.016787
 H     1.463636    -3.095123    -0.823700
 H     2.574302    -3.994052     0.230144
 H     1.173828    -3.155053     0.930264
 H     4.644570    -2.798501     1.851578
 H     4.787119    -1.050567     2.156037
 H     3.425448    -1.967375     2.841981
 H     3.920073     2.946367    -1.426963
 H     3.968510     1.212407    -1.820508
 H     2.446660     2.126850    -1.993925
 H     0.842300     3.138952     0.479857
 H     1.597396     3.027140     2.085338
 H     2.338749     4.037894     0.823798
 H     5.207860     0.976591     1.078144
 H     4.885938     2.685348     1.448621
 H     4.241217     1.411592     2.509872
 H    -5.057181     2.040815     0.366284
 H    -4.922486    -2.247693     0.320287
 H    -6.224234    -0.138491     0.186436
 H    -1.200486    -2.294711     0.768203
 H    -2.023406    -4.208362     2.128880
 H    -2.441320    -2.645292     2.879222
 H    -3.686231    -3.582468     2.025411
 H    -2.049073     4.115346     2.119712
 H    -3.680060     3.404349     2.204586
 H    -2.290330     2.506114     2.848658
 H    -1.813113    -4.377936    -0.421880
 H    -3.492731    -3.830086    -0.596556
 H    -2.188067    -2.964161    -1.439116
 H    -2.248965     4.410350    -0.401819
 H    -2.623070     3.014615    -1.441691
 H    -3.888780     3.738664    -0.407052
 H    -1.334275     2.327732     0.542819
 H     0.329507     1.831411    -2.875818
 H    -0.089104     2.549183    -1.480328
 H    -1.949952     0.522422    -2.741662
 H    -2.986627    -0.569507    -2.056749
 H    -2.712435    -0.632784    -3.691263
 H    -0.733112    -1.040744    -2.159671
