# Supplementary material for: Activation of Small Molecules by Heavier Analogs of Cyclic(Alkyl)(Amino)Carbenes (CAACs): A DFT Study
Source: Inorg Chem. 2026 Jul 10;65(29):16713–23. doi: 10.1021/acs.inorgchem.6c01118 (PMC13418173; doi:10.1021/acs.inorgchem.6c01118)
Supplement: Supplementary file 1 [file ic6c01118_si_001.zip › Optimized xyz-coordinates final/Optimized xyz-coordinates/Transition states/NH3 activation/5b-NH2-H-oa-ts.xyz]

   64
scf done: -1349.511874
 C     1.502377     2.333968     1.516246
 C     1.961542     1.390255     0.579953
 C     2.592298     1.887578    -0.580080
 C     2.766066     3.252260    -0.785709
 C     2.293466     4.168901     0.151819
 C     1.663131     3.700588     1.303654
 C     1.786109    -0.074009     0.763011
 C     3.033888    -0.902777     0.637072
 C     4.300916    -0.337844     0.844267
 C     5.455496    -1.119054     0.798480
 C     5.374266    -2.486339     0.552434
 C     4.120783    -3.067804     0.353871
 C     2.972958    -2.285660     0.395799
 C     0.895784    -0.529843     1.918586
 C    -0.571310    -0.093601     1.868249
 N    -1.144172    -0.310866     0.568083
Pb     0.285186    -0.576467    -1.041533
 N     0.140934     1.302167    -2.290154
 C    -2.532262    -0.127019     0.431004
 C    -3.391538    -1.253666     0.436722
 C    -4.767329    -1.065613     0.283072
 C    -5.307187     0.208909     0.147851
 C    -4.464956     1.315191     0.156643
 C    -3.081528     1.171653     0.291551
 C    -2.821523    -2.650450     0.571885
 C    -3.572259    -3.507360     1.587206
 C    -2.194360     2.399999     0.284415
 C    -2.381352     3.238744     1.548916
 C    -2.751632    -3.339446    -0.791904
 C    -2.400842     3.248933    -0.969117
 H    -1.116529    -0.678494     2.636982
 H    -0.664869     0.964124     2.186210
 H     0.931362    -1.629862     1.953607
 H     1.344113    -0.190775     2.870922
 H    -4.892124     2.316235     0.049703
 H    -5.431800    -1.933698     0.275579
 H    -6.386279     0.339953     0.035430
 H    -1.788513    -2.522149     0.930440
 H    -3.063294    -4.474033     1.728334
 H    -3.632503    -3.006886     2.565446
 H    -4.601322    -3.727799     1.261043
 H    -1.670421     4.080464     1.566767
 H    -3.400007     3.656208     1.603051
 H    -2.223384     2.638075     2.457350
 H    -2.278722    -4.332026    -0.714049
 H    -3.759908    -3.477454    -1.215029
 H    -2.175266    -2.740684    -1.514332
 H    -1.671945     4.075646    -0.998542
 H    -2.277696     2.644401    -1.879706
 H    -3.406144     3.698593    -0.997479
 H    -1.154721     2.039180     0.272317
 H    -0.117544     2.259868    -2.045084
 H    -0.662888    -0.361625    -2.602765
 H     0.721216     1.320816    -3.129442
 H     4.381839     0.730071     1.055031
 H     6.427978    -0.648676     0.963780
 H     6.278943    -3.097249     0.513169
 H     4.037485    -4.139010     0.155049
 H     2.001375    -2.760757     0.224540
 H     2.975380     1.181140    -1.320110
 H     3.268179     3.601264    -1.691250
 H     2.420847     5.241579    -0.010835
 H     1.302650     4.405744     2.056516
 H     1.035883     2.000082     2.442220
