# Supplementary material for: Activation of Small Molecules by Heavier Analogs of Cyclic(Alkyl)(Amino)Carbenes (CAACs): A DFT Study
Source: Inorg Chem. 2026 Jul 10;65(29):16713–23. doi: 10.1021/acs.inorgchem.6c01118 (PMC13418173; doi:10.1021/acs.inorgchem.6c01118)
Supplement: Supplementary file 1 [file ic6c01118_si_001.zip › Optimized xyz-coordinates final/Optimized xyz-coordinates/Transition states/NH3 activation/5b-NH2-H-ps-ts.xyz]

   68
scf done: -1406.006902
 C     4.384151    -0.529880     0.744553
 C     3.075179    -0.998105     0.564569
 C     2.903677    -2.375534     0.350572
 C     3.987027    -3.245837     0.307572
 C     5.284126    -2.760156     0.478023
 C     5.474207    -1.399080     0.698304
 C     1.888005    -0.073015     0.691831
 C     1.082683    -0.391175     1.961425
 C    -0.358286     0.126084     2.004520
 N    -1.042119    -0.215946     0.789518
 C    -2.419056    -0.003830     0.642224
 C    -2.959070     1.298332     0.469154
 C    -4.332028     1.448110     0.256697
 C    -5.180078     0.347054     0.193209
 C    -4.654369    -0.929965     0.360307
 C    -3.289794    -1.125433     0.595072
 C    -2.068585     2.523541     0.518631
 C    -2.237809     3.272728     1.841837
 C    -2.761060    -2.525408     0.831795
 C    -3.256513    -3.074862     2.169757
 C     2.208636     1.376238     0.462458
 C     1.915443     2.378009     1.397598
 C     2.195371     3.720313     1.133469
 C     2.789744     4.094842    -0.066799
 C     3.110559     3.108900    -1.003061
 C     2.818713     1.776723    -0.741963
Pb     0.267038    -0.540345    -0.920587
 N    -0.135020     1.259486    -2.143901
 C    -2.279008     3.460636    -0.668657
 C    -3.082854    -3.480702    -0.315545
 N    -2.309265    -0.777784    -2.769889
 H    -0.851296    -0.347034     2.877959
 H    -0.363338     1.214178     2.217609
 H     1.055068    -1.486770     2.068595
 H     1.640088    -0.020034     2.840936
 H    -4.746174     2.451320     0.124810
 H    -5.321469    -1.796149     0.322998
 H    -6.249900     0.484857     0.017753
 H    -1.667465    -2.421791     0.898060
 H    -2.819303    -4.065378     2.375148
 H    -2.985854    -2.402831     2.998089
 H    -4.353357    -3.184939     2.176757
 H    -1.520141     4.105964     1.914350
 H    -3.253042     3.693411     1.928038
 H    -2.082444     2.609644     2.705923
 H    -2.620458    -4.465845    -0.143832
 H    -4.168334    -3.643841    -0.418062
 H    -2.709706    -3.092853    -1.275288
 H    -1.554621     4.290323    -0.629710
 H    -2.132919     2.925919    -1.618038
 H    -3.285723     3.908037    -0.667591
 H    -1.032109     2.157392     0.466073
 H     0.480514     1.255831    -2.961210
 H     0.119263     2.107509    -1.633734
 H    -1.887127     0.161809    -2.801771
 H    -3.043271    -0.756060    -2.058535
 H    -2.733842    -1.001229    -3.668258
 H    -0.803075    -1.484285    -2.040309
 H     1.894827    -2.776985     0.207561
 H     3.817593    -4.310840     0.131172
 H     6.138427    -3.439726     0.437372
 H     6.482702    -1.002730     0.840797
 H     4.552184     0.532937     0.928506
 H     3.071693     1.015330    -1.485497
 H     3.585088     3.383610    -1.948297
 H     3.006549     5.145259    -0.273767
 H     1.947520     4.476283     1.882625
 H     1.467136     2.116524     2.355515
