# Supplementary material for: Activation of Small Molecules by Heavier Analogs of Cyclic(Alkyl)(Amino)Carbenes (CAACs): A DFT Study
Source: Inorg Chem. 2026 Jul 10;65(29):16713–23. doi: 10.1021/acs.inorgchem.6c01118 (PMC13418173; doi:10.1021/acs.inorgchem.6c01118)
Supplement: Supplementary file 1 [file ic6c01118_si_001.zip › Optimized xyz-coordinates final/Optimized xyz-coordinates/Transition states/NH3 activation/6a-NH2-H-oa-ts.xyz]

zmat angstroms
 c
 c   1 cc2     
 c    2 cc3         1 ccc3      
 c    3 cc4         2 ccc4          1 dih4   
 c    4 cc5         3 ccc5          2 dih5   
 c    5 cc6         4 ccc6          3 dih6   
 n    2 nc7         3 ncc7          4 dih7   
 c    7 cn8         2 cnc8          3 dih8   
 c    8 cc9         7 ccn9          2 dih9   
 c    9 cc10        8 ccc10         7 dih10  
 c   10 cc11        9 ccc11         8 dih11  
si   10 sic12      11 sicc12        7 dih12  
 c   12 csi13      10 csic13       11 dih13  
si   10 sic14      11 sicc14        7 dih14  
 c   14 csi15      10 csic15       11 dih15  
 c    3 cc16        2 ccc16         7 dih16  
 c   16 cc17        3 ccc17         2 dih17  
 c    1 cc18        2 ccc18         7 dih18  
 c   18 cc19        1 ccc19         2 dih19  
 c   16 cc20        3 ccc20         2 dih20  
 c   18 cc21        1 ccc21         2 dih21  
 c   12 csi22      10 csic22       11 dih22  
 c   12 csi23      10 csic23       11 dih23  
 c   14 csi24      10 csic24       11 dih24  
 c   14 csi25      10 csic25       11 dih25  
 n   11 nc26        7 ncn26         8 dih26  
 h    8 hc27        7 hcn27        11 dih27  
 h    9 hc28        8 hcc28         7 dih28  
 h   25 hc29       14 hcsi29       10 dih29  
 h   25 hc30       14 hcsi30       10 dih30  
 h   25 hc31       14 hcsi31       10 dih31  
 h   15 hc32       14 hcsi32       10 dih32  
 h   15 hc33       14 hcsi33       10 dih33  
 h   15 hc34       14 hcsi34       10 dih34  
 h   24 hc35       14 hcsi35       10 dih35  
 h   24 hc36       14 hcsi36       10 dih36  
 h   24 hc37       14 hcsi37       10 dih37  
 h   23 hc38       12 hcsi38       10 dih38  
 h   23 hc39       12 hcsi39       10 dih39  
 h   23 hc40       12 hcsi40       10 dih40  
 h   13 hc41       12 hcsi41       10 dih41  
 h   13 hc42       12 hcsi42       10 dih42  
 h   13 hc43       12 hcsi43       10 dih43  
 h   22 hc44       12 hcsi44       10 dih44  
 h   22 hc45       12 hcsi45       10 dih45  
 h   22 hc46       12 hcsi46       10 dih46  
 h    4 hc47        3 hcc47         2 dih47  
 h    6 hc48        5 hcc48         4 dih48  
 h    5 hc49        4 hcc49         3 dih49  
 h   18 hc50        1 hcc50         2 dih50  
 h   21 hc51       18 hcc51         1 dih51  
 h   21 hc52       18 hcc52         1 dih52  
 h   21 hc53       18 hcc53         1 dih53  
 h   20 hc54       16 hcc54         3 dih54  
 h   20 hc55       16 hcc55         3 dih55  
 h   20 hc56       16 hcc56         3 dih56  
 h   19 hc57       18 hcc57         1 dih57  
 h   19 hc58       18 hcc58         1 dih58  
 h   19 hc59       18 hcc59         1 dih59  
 h   17 hc60       16 hcc60         3 dih60  
 h   17 hc61       16 hcc61         3 dih61  
 h   17 hc62       16 hcc62         3 dih62  
 h   16 hc63        3 hcc63         2 dih63  
 h   26 hn64       11 hnc64         7 dih64  
 h   11 hc65        7 hcn65         8 dih65  
 h   26 hn66       11 hnc66         7 dih66  
variables
cc2         1.407022
cc3         1.407252
ccc3        122.284
cc4         1.397518
ccc4        117.512
dih4          1.739
cc5         1.389822
ccc5        121.344
dih5         -1.090
cc6         1.389820
ccc6        119.981
dih6         -0.179
nc7         1.428041
ncc7        118.531
dih7       -178.728
cn8         1.399967
cnc8        124.463
dih8         65.308
cc9         1.348207
ccn9        109.264
dih9       -178.058
cc10        1.491849
ccc10       108.453
dih10         0.494
cc11        1.468313
ccc11       103.029
dih11         0.071
sic12       1.953532
sicc12      111.601
dih12      -117.066
csi13       1.861950
csic13      107.907
dih13        53.672
sic14       1.942241
sicc14      105.885
dih14       117.633
csi15       1.881188
csic15      107.474
dih15       -77.923
cc16        1.515440
ccc16       122.831
dih16         3.001
cc17        1.527903
ccc17       110.899
dih17       117.931
cc18        1.514858
ccc18       122.564
dih18        -1.691
cc19        1.528754
ccc19       110.779
dih19      -110.368
cc20        1.528375
ccc20       111.372
dih20      -116.045
cc21        1.527237
ccc21       112.219
dih21       123.927
csi22       1.886201
csic22      108.828
dih22       171.528
csi23       1.875184
csic23      108.910
dih23       -68.066
csi24       1.878935
csic24      112.965
dih24       163.537
csi25       1.877551
csic25      109.131
dih25        41.358
nc26        2.486185
ncn26       100.888
dih26      -126.946
hc27        1.088321
hcn27       119.599
dih27       179.718
hc28        1.088638
hcc28       125.835
dih28       179.756
hc29        1.101788
hcsi29      109.749
dih29       175.147
hc30        1.099674
hcsi30      111.149
dih30       -65.343
hc31        1.099513
hcsi31      111.902
dih31        55.274
hc32        1.101992
hcsi32      109.879
dih32       172.065
hc33        1.100547
hcsi33      111.079
dih33       -68.489
hc34        1.100024
hcsi34      112.282
dih34        52.039
hc35        1.102298
hcsi35      108.166
dih35       172.853
hc36        1.099704
hcsi36      112.492
dih36       -68.324
hc37        1.100263
hcsi37      112.145
dih37        54.230
hc38        1.100421
hcsi38      112.801
dih38       -68.103
hc39        1.100525
hcsi39      109.317
dih39        53.780
hc40        1.101576
hcsi40      109.505
dih40       171.750
hc41        1.102206
hcsi41      109.978
dih41      -179.132
hc42        1.109802
hcsi42      107.080
dih42       -59.660
hc43        1.101236
hcsi43      111.255
dih43        60.952
hc44        1.097541
hcsi44      114.603
dih44        69.833
hc45        1.102600
hcsi45      107.394
dih45      -170.640
hc46        1.101276
hcsi46      111.515
dih46       -53.895
hc47        1.092412
hcc47       119.021
dih47      -179.835
hc48        1.092653
hcc48       119.646
dih48      -179.252
hc49        1.092638
hcc49       120.021
dih49      -179.528
hc50        1.098415
hcc50       107.523
dih50         6.376
hc51        1.101321
hcc51       110.436
dih51      -175.761
hc52        1.100407
hcc52       111.252
dih52       -55.760
hc53        1.101259
hcc53       111.815
dih53        64.702
hc54        1.101108
hcc54       110.383
dih54       176.880
hc55        1.101884
hcc55       111.487
dih55       -63.746
hc56        1.101739
hcc56       111.995
dih56        56.532
hc57        1.101519
hcc57       110.803
dih57       176.352
hc58        1.101549
hcc58       111.207
dih58       -63.920
hc59        1.100514
hcc59       111.197
dih59        55.806
hc60        1.101651
hcc60       109.857
dih60      -178.088
hc61        1.104126
hcc61       108.719
dih61       -59.661
hc62        1.102175
hcc62       111.847
dih62        62.374
hc63        1.098101
hcc63       107.732
dih63         2.365
hn64        1.028157
hnc64       120.260
dih64      -177.992
hc65        1.106079
hcn65       120.669
dih65      -168.321
hn66        1.028901
hnc66        98.732
dih66       -67.473
constants
end
