# Supplementary material for: Activation of Small Molecules by Heavier Analogs of Cyclic(Alkyl)(Amino)Carbenes (CAACs): A DFT Study
Source: Inorg Chem. 2026 Jul 10;65(29):16713–23. doi: 10.1021/acs.inorgchem.6c01118 (PMC13418173; doi:10.1021/acs.inorgchem.6c01118)
Supplement: Supplementary file 1 [file ic6c01118_si_001.zip › Optimized xyz-coordinates final/Optimized xyz-coordinates/Transition states/NH3 activation/6a-NH3-ts.xyz]

   66
scf done: -1548.692763
 C     0.206846    -0.784145     1.551222
 N     0.671962    -0.084373     0.435417
 C    -0.340426     0.031276    -0.580594
 C    -1.618258    -0.312880     0.207388
 C    -1.121208    -0.988966     1.471947
 C     2.036674     0.112574     0.128801
 C     2.958706    -0.962928     0.210840
 C     4.308695    -0.719251    -0.069766
 C     4.750577     0.531584    -0.475007
 C     3.829422     1.566049    -0.606437
 C     2.478407     1.387199    -0.308611
 C     2.552718    -2.389423     0.550224
 C     3.138975    -2.844056     1.886773
 C     1.535065     2.562572    -0.451034
 C     1.950663     3.738442     0.430270
Si    -2.994692    -1.332351    -0.618998
 C    -4.293586    -1.848266     0.646307
Si    -2.266315     1.452769     0.707479
 C    -3.999223     1.440929     1.469524
 C    -3.801438    -0.413879    -2.052272
 C    -2.383958    -3.010267    -1.281564
 C    -2.321549     2.605140    -0.779545
 C    -1.170170     2.170089     2.065783
 C     1.387172     2.969423    -1.914951
 C     2.927573    -3.365241    -0.567214
 N     0.066080    -1.304845    -1.568580
 H     0.878597    -1.011671     2.379732
 H    -1.730936    -1.444489     2.252049
 H    -2.448223     3.648019    -0.446904
 H    -1.389517     2.515422    -1.353960
 H    -3.158925     2.361894    -1.450068
 H    -1.425792     3.231604     2.216335
 H    -1.347632     1.639937     3.013558
 H    -0.098858     2.100763     1.839052
 H    -4.216727     2.462770     1.822128
 H    -4.789079     1.166664     0.754160
 H    -4.067681     0.770872     2.340359
 H    -4.415213     0.427711    -1.697422
 H    -3.043262    -0.000838    -2.736254
 H    -4.456221    -1.088960    -2.625892
 H    -3.262467    -3.667181    -1.387794
 H    -1.898256    -2.981168    -2.268801
 H    -1.705530    -3.500918    -0.563716
 H    -4.782659    -1.007718     1.152770
 H    -5.073130    -2.435426     0.134107
 H    -3.845857    -2.497799     1.415116
 H     5.025905    -1.540184     0.013016
 H     4.170866     2.550853    -0.935807
 H     5.807027     0.699559    -0.696908
 H     0.548067     2.214809    -0.127313
 H     1.197895     4.540787     0.376242
 H     2.045472     3.434841     1.484040
 H     2.916116     4.169412     0.119393
 H     2.796738    -3.859015     2.143400
 H     4.239848    -2.859640     1.852586
 H     2.847598    -2.168123     2.704516
 H     0.683833     3.811388    -2.014286
 H     2.348403     3.281311    -2.355254
 H     0.988935     2.125027    -2.496994
 H     2.558152    -4.377729    -0.339342
 H     2.502877    -3.060793    -1.537145
 H     4.018023    -3.434373    -0.700947
 H     1.458332    -2.419898     0.655098
 H     0.047287    -2.256716    -1.179043
 H     1.020677    -1.086405    -1.857816
 H    -0.526935    -1.271778    -2.395083
