# Supplementary material for: Activation of Small Molecules by Heavier Analogs of Cyclic(Alkyl)(Amino)Carbenes (CAACs): A DFT Study
Source: Inorg Chem. 2026 Jul 10;65(29):16713–23. doi: 10.1021/acs.inorgchem.6c01118 (PMC13418173; doi:10.1021/acs.inorgchem.6c01118)
Supplement: Supplementary file 1 [file ic6c01118_si_001.zip › Optimized xyz-coordinates final/Optimized xyz-coordinates/Transition states/NH3 activation/6b-NH2-H-oa-ts.xyz]

   62
scf done: -1193.448145
 C     2.057513    -1.922043    -0.793991
 C     2.102879    -1.142973     0.368108
 C     2.781286    -1.650387     1.481416
 C     3.383153    -2.905858     1.440421
 C     3.318396    -3.679913     0.282886
 C     2.657304    -3.179754    -0.836646
 C     1.449074     0.251752     0.411818
 C     0.188555     0.189151    -0.460474
 N    -0.866319     0.152979     0.383333
 C    -0.472067     0.386707     1.714777
 C     0.857759     0.491893     1.793831
 C    -2.208545    -0.148649     0.005865
 C    -3.181997     0.860216     0.082420
 C    -4.501264     0.525768    -0.244409
 C    -4.832579    -0.759939    -0.647215
 C    -3.847611    -1.741422    -0.733606
 C    -2.520091    -1.462961    -0.406439
 C    -2.843116     2.285301     0.472901
 C    -3.574243     2.712541     1.744867
 C    -1.447788    -2.533880    -0.454183
 C    -1.106702    -3.044236     0.947615
 N    -0.012354     2.021236    -1.727364
 C     2.439018     1.334806    -0.007734
 C     2.311900     2.631761     0.506237
 C     3.174131     3.648112     0.105302
 C     4.182932     3.387165    -0.821638
 C     4.321874     2.099888    -1.334124
 C     3.462189     1.080646    -0.925236
 C    -1.775910    -3.693848    -1.385341
 C    -3.110831     3.245992    -0.686614
 H    -1.229064     0.423976     2.497871
 H     1.434319     0.684125     2.695434
 H    -5.277133     1.293538    -0.193506
 H    -4.121538    -2.746504    -1.057611
 H    -5.866545    -1.002863    -0.903770
 H    -0.543446    -2.050176    -0.851727
 H    -0.272826    -3.761882     0.900161
 H    -0.796977    -2.229691     1.617446
 H    -1.974754    -3.549081     1.401619
 H    -3.272600     3.728634     2.043231
 H    -4.665858     2.720403     1.598110
 H    -3.359303     2.032595     2.583651
 H    -0.899935    -4.353918    -1.476614
 H    -2.606005    -4.310684    -1.004849
 H    -2.044741    -3.344534    -2.393739
 H    -2.827082     4.273634    -0.409242
 H    -2.530677     2.957532    -1.575863
 H    -4.177799     3.257313    -0.958844
 H    -1.763576     2.324062     0.686282
 H     0.955145     2.354484    -1.747331
 H    -0.447205     2.563223    -0.978016
 H     0.038654     0.600367    -1.551219
 H     1.513662     2.846404     1.220288
 H     3.054976     4.652743     0.518320
 H     4.859291     4.183926    -1.139731
 H     5.111013     1.879951    -2.057173
 H     3.593063     0.074582    -1.326590
 H     2.843929    -1.059890     2.396676
 H     3.905040    -3.282918     2.323294
 H     3.784895    -4.667383     0.253381
 H     2.604061    -3.771666    -1.753742
 H     1.538408    -1.534837    -1.672853
