# Supplementary material for: Activation of Small Molecules by Heavier Analogs of Cyclic(Alkyl)(Amino)Carbenes (CAACs): A DFT Study
Source: Inorg Chem. 2026 Jul 10;65(29):16713–23. doi: 10.1021/acs.inorgchem.6c01118 (PMC13418173; doi:10.1021/acs.inorgchem.6c01118)
Supplement: Supplementary file 1 [file ic6c01118_si_001.zip › Optimized xyz-coordinates final/Optimized xyz-coordinates/Transition states/NH3 activation/6b-NH2-H-ps-ts.xyz]

   66
scf done: -1249.937438
 C     3.466723    -0.998576     1.021330
 C     2.585261    -1.306396    -0.024569
 C     2.664286    -2.587323    -0.588295
 C     3.582212    -3.528112    -0.123860
 C     4.446979    -3.208586     0.920993
 C     4.383785    -1.937658     1.490359
 C     1.512825    -0.322727    -0.485291
 C     0.250985    -0.378941     0.445441
 N     0.056716    -1.740008     1.066581
 C     2.097054     1.100659    -0.517421
 C     2.702181     1.604293    -1.673873
 C     3.245742     2.887039    -1.703892
 C     3.197835     3.698675    -0.571524
 C     2.608150     3.207084     0.591593
 C     2.066204     1.923014     0.613902
 C     0.923421    -0.674096    -1.847812
 C    -0.411557    -0.522679    -1.786105
 N    -0.843243    -0.227895    -0.509252
 C    -2.163458     0.121161    -0.154318
 C    -3.204848    -0.825686    -0.253933
 C    -4.497194    -0.448943     0.132758
 C    -4.756586     0.821145     0.628581
 C    -3.721917     1.750646     0.725346
 C    -2.424689     1.430398     0.323767
 C    -2.962771    -2.242313    -0.737951
 C    -3.274850    -3.265639     0.354055
 C    -1.309243     2.451880     0.343775
 C    -1.503355     3.570215     1.357981
 C    -3.735195    -2.541541    -2.022095
 C    -1.059964     3.013363    -1.057363
 N    -0.984993    -0.276535     2.757043
 H    -1.131288    -0.564235    -2.607260
 H     1.488656    -0.902714    -2.749525
 H    -5.312005    -1.174110     0.057723
 H    -3.935494     2.753087     1.101347
 H    -5.769026     1.094252     0.936133
 H    -0.400646     1.901580     0.626523
 H    -0.179589     3.675077    -1.050940
 H    -0.858860     2.208966    -1.778611
 H    -1.929530     3.589877    -1.413680
 H    -3.503004    -3.552541    -2.392289
 H    -4.823440    -2.488334    -1.859084
 H    -3.484993    -1.821279    -2.815611
 H    -0.593582     4.188154     1.406194
 H    -2.336040     4.241692     1.091521
 H    -1.697494     3.174592     2.367635
 H    -3.036019    -4.286124     0.014542
 H    -2.694151    -3.063329     1.267010
 H    -4.341055    -3.249074     0.629583
 H    -1.892849    -2.329618    -0.978401
 H     0.951000    -2.072611     1.435202
 H    -0.274826    -2.456274     0.411169
 H    -0.668827    -1.308066     2.087637
 H    -1.950492     0.039376     2.697095
 H    -0.620198    -0.165027     3.698870
 H    -0.345343     0.190719     1.930136
 H     1.582466     1.539072     1.514317
 H     2.563187     3.829899     1.489153
 H     3.616937     4.707575    -0.596261
 H     3.706735     3.257225    -2.623252
 H     2.740204     0.986991    -2.573068
 H     3.443032    -0.002794     1.466881
 H     5.060954    -1.668920     2.305207
 H     5.170321    -3.942274     1.284771
 H     3.623608    -4.517513    -0.586757
 H     1.984196    -2.844352    -1.404001
