# Supplementary material for: Activation of Small Molecules by Heavier Analogs of Cyclic(Alkyl)(Amino)Carbenes (CAACs): A DFT Study
Source: Inorg Chem. 2026 Jul 10;65(29):16713–23. doi: 10.1021/acs.inorgchem.6c01118 (PMC13418173; doi:10.1021/acs.inorgchem.6c01118)
Supplement: Supplementary file 1 [file ic6c01118_si_001.zip › Optimized xyz-coordinates final/Optimized xyz-coordinates/Transition states/NH3 activation/6b-NH3-ts.xyz]

   62
scf done: -1193.471819
 C     2.598436     1.422362    -0.430874
 C     2.198133     0.161810     0.063343
 C     3.123378    -0.899132     0.176858
 C     4.448316    -0.674721    -0.212664
 C     4.850424     0.554086    -0.719496
 C     3.927345     1.588761    -0.826958
 N     0.843712    -0.039335     0.441080
 C    -0.188967    -0.068908    -0.476758
 C    -1.445033    -0.254164     0.432064
 C    -0.866361    -0.634127     1.785995
 C     0.454389    -0.429550     1.733369
 C    -2.147075     1.108879     0.566856
 C    -1.948030     2.134551    -0.361570
 C    -2.613460     3.354263    -0.230960
 C    -3.498115     3.563926     0.823266
 C    -3.718315     2.539085     1.744546
 C    -3.048874     1.325836     1.616689
 C    -2.429229    -1.254945    -0.145754
 C    -2.610406    -2.520238     0.422417
 C    -3.465163    -3.454800    -0.163983
 C    -4.152802    -3.140114    -1.333720
 C    -3.984019    -1.878625    -1.906600
 C    -3.137283    -0.944313    -1.315371
 N    -0.002561    -1.875741    -1.245909
 C     2.738607    -2.268439     0.711399
 C     3.381710    -2.533604     2.073513
 C     1.630017     2.580296    -0.540220
 C     1.231470     2.810580    -1.997332
 C     3.080790    -3.388591    -0.271899
 C     2.170020     3.854335     0.105909
 H    -1.429570    -0.898053     2.679262
 H     1.189985    -0.470850     2.537853
 H     4.248726     2.557615    -1.216819
 H     5.177286    -1.484379    -0.124490
 H     5.887331     0.708248    -1.027623
 H     0.721619     2.292843     0.006327
 H     1.648740    -2.278120     0.858264
 H     0.497289     3.628515    -2.075549
 H     2.105130     3.083390    -2.611889
 H     0.781828     1.895771    -2.410688
 H     1.394832     4.636378     0.102263
 H     2.469501     3.679291     1.150373
 H     3.043453     4.256932    -0.431768
 H     3.054351    -3.502912     2.481469
 H     4.480168    -2.555396     1.994600
 H     3.121791    -1.751676     2.802288
 H     2.719853    -4.358936     0.104187
 H     2.631036    -3.220059    -1.262465
 H     4.167574    -3.479403    -0.422061
 H    -3.017311     0.045336    -1.760949
 H    -4.524038    -1.616562    -2.820046
 H    -4.822573    -3.870301    -1.794075
 H    -3.594039    -4.435981     0.300276
 H    -2.062945    -2.779709     1.331640
 H    -1.259160     1.949314    -1.187256
 H    -2.437288     4.145364    -0.964802
 H    -4.019840     4.518552     0.926385
 H    -4.418671     2.686405     2.570612
 H    -3.239076     0.530467     2.340796
 H    -0.731779    -1.884806    -1.955499
 H     0.902829    -1.800431    -1.703675
 H    -0.054495    -2.748295    -0.715516
