# Supplementary material for: Activation of Small Molecules by Heavier Analogs of Cyclic(Alkyl)(Amino)Carbenes (CAACs): A DFT Study
Source: Inorg Chem. 2026 Jul 10;65(29):16713–23. doi: 10.1021/acs.inorgchem.6c01118 (PMC13418173; doi:10.1021/acs.inorgchem.6c01118)
Supplement: Supplementary file 1 [file ic6c01118_si_001.zip › Optimized xyz-coordinates final/Optimized xyz-coordinates/Transition states/NH3 activation/7a-NH2-H-oa-ts.xyz]

   66
scf done: -1800.005681
 C     2.234334     0.044967    -0.146605
 C     2.954374     1.229335     0.125604
 C     4.341573     1.152477     0.275982
 C     5.016329    -0.055748     0.146287
 C     4.299800    -1.216040    -0.123660
 C     2.908956    -1.193425    -0.259227
 C     2.263837     2.573219     0.221465
 C     2.446102     3.214120     1.595026
 C     2.163494    -2.491392    -0.511142
 C     2.422118    -3.029182    -1.918755
 N     0.826905     0.095300    -0.293127
 C     0.209988    -0.211073    -1.501527
 C    -1.135606    -0.283797    -1.514570
 C    -1.837848     0.000575    -0.202847
Si    -2.917322    -1.483924     0.293603
 C    -1.909883    -3.065291     0.093156
 C     2.491977    -3.553971     0.538685
Si    -0.380892     0.283691     1.012828
 N     0.121098    -1.175521     2.151124
 C     2.707934     3.506167    -0.904426
Si    -2.741674     1.671930    -0.403778
 C    -3.778563     1.698923    -1.977344
 C    -3.844490     2.052403     1.075901
 C    -1.462982     3.047878    -0.568040
 C    -4.430164    -1.628331    -0.823690
 C    -3.544211    -1.384110     2.072492
 H    -1.685519    -0.501988    -2.433202
 H     0.848282    -0.347840    -2.378570
 H    -4.947897    -2.580563    -0.624217
 H    -5.150031    -0.814510    -0.647195
 H    -4.153214    -1.614341    -1.889238
 H    -4.132986    -2.287636     2.300525
 H    -2.729201    -1.326842     2.809129
 H    -4.194408    -0.512143     2.231085
 H    -1.467650    -3.115954    -0.913665
 H    -1.089812    -3.111085     0.824682
 H    -2.546579    -3.952719     0.237184
 H    -4.210674     3.089565     1.011247
 H    -4.723637     1.391148     1.117231
 H    -3.289389     1.949764     2.021749
 H    -0.931855     3.227300     0.380163
 H    -0.719444     2.796989    -1.340831
 H    -1.954033     3.989325    -0.862926
 H    -4.570599     0.937121    -1.983462
 H    -4.258100     2.686088    -2.078542
 H    -3.146264     1.544039    -2.865072
 H     4.832004    -2.166121    -0.219421
 H     4.906063     2.065056     0.485388
 H     6.102699    -0.094009     0.256854
 H     1.087877    -2.273034    -0.438375
 H     1.190150     2.388808     0.086318
 H     1.839564    -4.432981     0.417771
 H     3.533213    -3.902416     0.454580
 H     2.368876    -3.171735     1.564932
 H     1.841434    -3.947542    -2.099649
 H     2.142734    -2.294690    -2.687801
 H     3.487873    -3.269983    -2.061222
 H     2.142749     4.450965    -0.869598
 H     3.779155     3.753769    -0.828610
 H     2.541118     3.045723    -1.890041
 H     1.893436     4.165181     1.653660
 H     2.066034     2.553516     2.388583
 H     3.505424     3.431127     1.807887
 H     0.404280     0.143919     2.436606
 H    -0.510640    -1.406849     2.916727
 H     0.718963    -1.972873     1.909636
