# Supplementary material for: Activation of Small Molecules by Heavier Analogs of Cyclic(Alkyl)(Amino)Carbenes (CAACs): A DFT Study
Source: Inorg Chem. 2026 Jul 10;65(29):16713–23. doi: 10.1021/acs.inorgchem.6c01118 (PMC13418173; doi:10.1021/acs.inorgchem.6c01118)
Supplement: Supplementary file 1 [file ic6c01118_si_001.zip › Optimized xyz-coordinates final/Optimized xyz-coordinates/Transition states/NH3 activation/7a-NH2-H-ps-ts.xyz]

   70
scf done: -1856.501297
 C    -4.264184    -1.359847    -0.081540
 C    -2.888232    -1.262657    -0.320288
 C    -2.274742     0.011462    -0.260194
 C    -3.041904     1.155047     0.074820
 C    -4.404587     1.003198     0.333111
 C    -5.020279    -0.243251     0.248524
 C    -2.100009    -2.523247    -0.629724
 C    -2.297286    -3.606630     0.430748
 N    -0.889888     0.162834    -0.484036
 C    -0.285102    -0.261391    -1.659296
 C     1.057393    -0.388907    -1.669188
 C     1.772121    -0.039347    -0.379789
Si     2.924998    -1.434070     0.166488
 C     3.349008    -1.335789     2.009858
 C    -2.393170     2.524162     0.058999
 C    -3.049145     3.534176     0.991701
Si     0.323417     0.336508     0.869324
 N    -0.010273    -1.180995     1.929752
 C    -2.337289     3.051058    -1.375791
 C    -2.435096    -3.067336    -2.018919
Si     2.633898     1.636179    -0.665988
 C     3.725651     2.116592     0.800695
 C     1.346395     2.990252    -0.914580
 C     3.688730     1.625865    -2.232080
 C     2.120920    -3.107839    -0.192595
 C     4.565381    -1.454697    -0.770271
 N     0.614446     0.576776     3.796012
 H    -0.924674    -0.439930    -2.529340
 H     1.590986    -0.673881    -2.579985
 H     4.579555     1.433589     0.929547
 H     4.128139     3.132022     0.656006
 H     3.138204     2.118290     1.732797
 H     0.794814     3.203312     0.013730
 H     1.833310     3.920631    -1.249129
 H     0.620117     2.688486    -1.684216
 H     4.107507     2.632037    -2.396769
 H     4.525362     0.914966    -2.189243
 H     3.070924     1.376443    -3.108804
 H     4.128974    -2.073865     2.257623
 H     3.733137    -0.339765     2.278220
 H     2.469431    -1.552882     2.633661
 H     2.776907    -3.929408     0.137543
 H     1.140418    -3.247057     0.287563
 H     1.958566    -3.214380    -1.276367
 H     5.188537    -0.577541    -0.538567
 H     5.137474    -2.354851    -0.491997
 H     4.407603    -1.480992    -1.859642
 H    -4.748637    -2.338273    -0.140355
 H    -5.003899     1.879403     0.588806
 H    -6.091339    -0.341232     0.441812
 H    -1.355068     2.387542     0.402211
 H    -1.800251     4.011553    -1.422743
 H    -1.818437     2.339856    -2.034539
 H    -3.353662     3.203825    -1.773990
 H    -1.821652    -3.952248    -2.251541
 H    -3.494372    -3.364433    -2.083546
 H    -2.254739    -2.314939    -2.800197
 H    -2.455923     4.461180     1.021046
 H    -4.062904     3.812592     0.661095
 H    -3.124440     3.146218     2.019471
 H    -1.632679    -4.462842     0.233280
 H    -2.076032    -3.233742     1.442261
 H    -3.329987    -3.989411     0.440626
 H    -1.034489    -2.252850    -0.630455
 H     0.324888    -2.077630     1.577681
 H    -1.027972    -1.278506     1.993782
 H     0.406073    -0.398658     3.350800
 H    -0.082465     0.878744     4.475853
 H     1.557854     0.637778     4.177739
 H     0.515036     1.094670     2.753436
