# Supplementary material for: Activation of Small Molecules by Heavier Analogs of Cyclic(Alkyl)(Amino)Carbenes (CAACs): A DFT Study
Source: Inorg Chem. 2026 Jul 10;65(29):16713–23. doi: 10.1021/acs.inorgchem.6c01118 (PMC13418173; doi:10.1021/acs.inorgchem.6c01118)
Supplement: Supplementary file 1 [file ic6c01118_si_001.zip › Optimized xyz-coordinates final/Optimized xyz-coordinates/Transition states/NH3 activation/7b-NH2-H-oa-ts.xyz]

   62
scf done: -1444.769848
 C    -3.179994    -0.969044     0.317755
 C    -2.392831     0.171574     0.058625
 C    -2.986725     1.378718    -0.378622
 C    -4.373083     1.418151    -0.536380
 C    -5.162586     0.305159    -0.257508
 C    -4.567731    -0.875339     0.166171
 N    -0.989503     0.113390     0.234703
Si     0.271481     0.065270    -1.024967
 N     0.025239    -1.627255    -1.790890
 C    -2.129188     2.606600    -0.619287
 C    -1.743020     3.266502     0.706510
 C    -2.557917    -2.290232     0.727242
 C    -2.873304    -3.390044    -0.287651
 C    -2.755727     3.620516    -1.568288
 C    -2.971791    -2.702517     2.139169
 C    -0.420134     0.001597     1.499471
 C     0.917784    -0.088030     1.602126
 C     1.717591    -0.017867     0.317044
 C     2.585920     1.228480     0.355780
 H     1.425128    -0.127901     2.568728
 H    -1.098226     0.022328     2.358430
 H    -5.191041    -1.749576     0.372381
 H    -4.850915     2.339366    -0.873869
 H    -6.247195     0.360901    -0.377551
 H    -1.466628    -2.149532     0.735837
 H    -1.200442     2.252159    -1.100832
 H    -2.339532    -4.320355    -0.035650
 H    -3.949394    -3.623139    -0.310978
 H    -2.585932    -3.088362    -1.307016
 H    -2.476231    -3.640800     2.434492
 H    -2.704419    -1.930408     2.875891
 H    -4.059613    -2.863223     2.207126
 H    -1.088476     4.135742     0.534199
 H    -2.641417     3.618201     1.238605
 H    -1.206462     2.570228     1.366169
 H    -2.030633     4.414735    -1.802025
 H    -3.064888     3.154087    -2.515837
 H    -3.637658     4.110573    -1.125445
 H    -0.381558    -0.444700    -2.429421
 H     0.801316    -1.922601    -2.384880
 H    -0.429609    -2.437222    -1.355475
 C     2.462352    -1.284204    -0.027887
 C     3.888311     1.179340     0.870188
 C     4.655084     2.336177     0.993086
 C     4.134135     3.570486     0.607624
 C     2.837500     3.635937     0.100572
 C     2.075775     2.476486    -0.022107
 H     4.305979     0.217072     1.176562
 H     5.669212     2.271767     1.395591
 H     4.736262     4.477336     0.701265
 H     2.414741     4.595764    -0.206426
 H     1.059002     2.546508    -0.421409
 C     2.135993    -2.505256     0.574643
 C     2.739160    -3.694467     0.164290
 C     3.678622    -3.689896    -0.864037
 C     4.007137    -2.481159    -1.480707
 C     3.405055    -1.295135    -1.070168
 H     1.394456    -2.511299     1.377590
 H     2.472025    -4.632953     0.657067
 H     4.153228    -4.620252    -1.184516
 H     4.741224    -2.461863    -2.290374
 H     3.668478    -0.354517    -1.561305
