# Supplementary material for: Activation of Small Molecules by Heavier Analogs of Cyclic(Alkyl)(Amino)Carbenes (CAACs): A DFT Study
Source: Inorg Chem. 2026 Jul 10;65(29):16713–23. doi: 10.1021/acs.inorgchem.6c01118 (PMC13418173; doi:10.1021/acs.inorgchem.6c01118)
Supplement: Supplementary file 1 [file ic6c01118_si_001.zip › Optimized xyz-coordinates final/Optimized xyz-coordinates/Transition states/NH3 activation/7b-NH2-H-ps-ts.xyz]

   66
scf done: -1501.273769
 C    -3.956957    -1.354603    -0.635540
 C    -2.571020    -1.289713    -0.446929
 C    -1.861251    -2.498988    -0.399299
 C    -2.508244    -3.724396    -0.518058
 C    -3.891876    -3.773157    -0.692009
 C    -4.610319    -2.581691    -0.754173
 C    -1.813570     0.028329    -0.390711
 C    -1.081145     0.206006    -1.706189
 C     0.260033     0.079372    -1.685469
 N     0.884512    -0.155914    -0.471274
 C     2.276330    -0.110434    -0.288059
 C     3.021880     1.061414    -0.554878
 C     4.394489     1.067711    -0.277854
 C     5.026373    -0.034778     0.280803
 C     4.288242    -1.187851     0.546087
 C     2.923902    -1.255123     0.252771
 C     2.376826     2.316446    -1.111213
 C     2.847535     2.595234    -2.538947
 C     2.141553    -2.540837     0.442706
 C     1.935982    -3.231240    -0.907503
 C    -2.654335     1.206778     0.029749
 C    -2.605167     2.429877    -0.650320
 C    -3.304165     3.544065    -0.184678
 C    -4.069492     3.462621     0.976043
 C    -4.127900     2.250792     1.667318
 C    -3.430111     1.140919     1.201297
Si    -0.313837    -0.026827     0.912983
 N     0.029389     1.693049     1.422862
 C     2.605723     3.526083    -0.205482
 C     2.749333    -3.499830     1.458069
 N     1.762063     0.105931     2.929400
 H     0.882350     0.106272    -2.586740
 H    -1.633711     0.310410    -2.643640
 H     4.975594     1.969985    -0.486323
 H     4.793209    -2.060833     0.964367
 H     6.095576    -0.003589     0.503590
 H     1.144975    -2.255318     0.821256
 H     1.316130    -4.134823    -0.794252
 H     1.432162    -2.564029    -1.620711
 H     2.902684    -3.532265    -1.342147
 H     2.335415     3.477529    -2.953947
 H     3.931558     2.790613    -2.572000
 H     2.645830     1.741141    -3.202643
 H     2.068904    -4.347644     1.628222
 H     3.708636    -3.919321     1.114736
 H     2.925084    -3.013825     2.431319
 H     2.072841     4.406629    -0.598083
 H     2.235513     3.329687     0.811525
 H     3.672458     3.791986    -0.137530
 H     1.292746     2.139334    -1.153338
 H    -0.671663     2.013006     2.094519
 H     0.009537     2.379089     0.666780
 H     1.484336     1.049192     2.563731
 H     2.626034    -0.204385     2.473023
 H     1.827219     0.067293     3.946072
 H     0.816194    -0.461478     2.427476
 H    -0.775171    -2.472965    -0.279194
 H    -1.927117    -4.649347    -0.474133
 H    -4.404598    -4.733868    -0.782280
 H    -5.693472    -2.602846    -0.900740
 H    -4.534955    -0.429665    -0.692576
 H    -3.480126     0.197399     1.752235
 H    -4.723387     2.170390     2.580667
 H    -4.618066     4.334372     1.340543
 H    -3.249785     4.485062    -0.738658
 H    -1.996851     2.502903    -1.554992
