# Supplementary material for: Activation of Small Molecules by Heavier Analogs of Cyclic(Alkyl)(Amino)Carbenes (CAACs): A DFT Study
Source: Inorg Chem. 2026 Jul 10;65(29):16713–23. doi: 10.1021/acs.inorgchem.6c01118 (PMC13418173; doi:10.1021/acs.inorgchem.6c01118)
Supplement: Supplementary file 1 [file ic6c01118_si_001.zip › Optimized xyz-coordinates final/Optimized xyz-coordinates/Transition states/NH3 activation/8a-NH2-H-oa-ts.xyz]

   66
scf done: -3587.196307
 C    -2.954943    -1.221253     0.323751
 C    -2.295120     0.026686     0.229302
 C    -3.030654     1.208232    -0.013314
 C    -4.417769     1.118933    -0.157688
 C    -5.077190    -0.099692    -0.047704
 C    -4.346013    -1.256980     0.196092
 N    -0.889935     0.092041     0.364748
Ge     0.373188     0.280239    -1.013536
 N    -0.155134    -1.262164    -2.210950
 C    -2.352325     2.559635    -0.096468
 C    -2.850089     3.505573     0.995483
 C    -2.188364    -2.510435     0.551308
 C    -2.535745    -3.578298    -0.486304
 C    -2.490780     3.179391    -1.485682
 C    -2.396094    -3.049096     1.967083
 C    -0.253181    -0.183284     1.563323
 C     1.094481    -0.250203     1.590048
 C     1.848997    -0.005239     0.302559
Si     2.765189     1.658429     0.487110
 C     1.491761     3.046755     0.587541
Si     2.894112    -1.526716    -0.155985
 C     3.555054    -1.447799    -1.922829
 C     1.834394    -3.072387     0.029303
 C     4.376649    -1.688331     0.998857
 C     3.761713     1.702832     2.085221
 C     3.912877     1.995354    -0.969294
 H     1.624054    -0.444274     2.526074
 H    -0.882025    -0.310240     2.449147
 H     4.883127    -2.650884     0.821182
 H     5.114435    -0.888135     0.833699
 H     4.072789    -1.660109     2.056829
 H     4.109107    -2.373974    -2.146567
 H     2.750770    -1.357044    -2.668127
 H     4.242690    -0.602948    -2.070186
 H     1.380836    -3.113614     1.031372
 H     1.021760    -3.074170    -0.712046
 H     2.439133    -3.981408    -0.117193
 H     4.297036     3.026380    -0.910836
 H     4.780118     1.317253    -0.974046
 H     3.387347     1.887397    -1.931342
 H     0.982840     3.214104    -0.375340
 H     0.728587     2.813239     1.346673
 H     1.978218     3.992349     0.876268
 H     4.535597     0.923300     2.126246
 H     4.261143     2.680853     2.177994
 H     3.104302     1.579926     2.959525
 H    -4.866978    -2.214592     0.276694
 H    -4.994483     2.028288    -0.347039
 H    -6.163628    -0.148560    -0.153428
 H    -1.119314    -2.276531     0.442560
 H    -1.282578     2.388998     0.086077
 H    -1.862099    -4.444164    -0.389557
 H    -3.565805    -3.948216    -0.363622
 H    -2.456326    -3.192679    -1.515182
 H    -1.800672    -3.961532     2.129492
 H    -2.099086    -2.311622     2.726533
 H    -3.454494    -3.300198     2.143358
 H    -2.291136     4.454336     0.969533
 H    -3.918471     3.745077     0.871178
 H    -2.721841     3.061387     1.994137
 H    -1.946511     4.135619    -1.540429
 H    -2.081509     2.511860    -2.258782
 H    -3.545037     3.380376    -1.736018
 H    -0.348859     0.203562    -2.479965
 H     0.519384    -1.570622    -2.910118
 H    -0.795144    -2.021923    -1.967459
