# Supplementary material for: Activation of Small Molecules by Heavier Analogs of Cyclic(Alkyl)(Amino)Carbenes (CAACs): A DFT Study
Source: Inorg Chem. 2026 Jul 10;65(29):16713–23. doi: 10.1021/acs.inorgchem.6c01118 (PMC13418173; doi:10.1021/acs.inorgchem.6c01118)
Supplement: Supplementary file 1 [file ic6c01118_si_001.zip › Optimized xyz-coordinates final/Optimized xyz-coordinates/Transition states/NH3 activation/8a-NH2-H-ps-ts.xyz]

   70
scf done: -3643.700912
 C     4.986449     0.187118     0.027663
 C     4.256631     1.324791    -0.290094
 C     2.872490     1.273249    -0.492299
 C     2.213473     0.024671    -0.400802
 C     2.961616    -1.148097    -0.110190
 C     4.335639    -1.042001     0.117954
 C     2.119141     2.555153    -0.790849
 C     2.429755     3.067493    -2.197688
 N     0.819498    -0.081167    -0.527847
Ge    -0.379192    -0.224332     0.976474
 N     0.142588     1.419385     1.864981
 C     2.276450    -2.499947    -0.144469
 C     2.167099    -2.977197    -1.594126
 C     2.383968     3.636318     0.256974
 C     0.125111     0.284850    -1.664332
 C    -1.222801     0.360769    -1.615706
 C    -1.915677     0.038380    -0.308080
Si    -2.762058    -1.652589    -0.522367
 C    -3.786975    -1.719703    -2.105406
Si    -3.058011     1.456430     0.218790
 C    -4.659206     1.465703    -0.785381
 C    -3.549179     1.357041     2.041277
 C    -2.226747     3.122547    -0.097689
 C     2.930139    -3.561901     0.730832
 C    -3.869260    -2.079438     0.946330
 C    -1.455307    -3.003074    -0.684750
 N     1.796088    -0.627359     2.873727
 H     0.699634     0.467419    -2.578807
 H    -1.793578     0.611569    -2.514255
 H    -4.748174    -1.419470     1.009984
 H    -4.235820    -3.114320     0.852271
 H    -3.314761    -2.004303     1.895358
 H    -0.921248    -3.174743     0.262873
 H    -1.924356    -3.953323    -0.987029
 H    -0.717279    -2.726784    -1.452748
 H    -4.226936    -2.724226    -2.215761
 H    -4.606798    -0.988104    -2.119858
 H    -3.148828    -1.536567    -2.983752
 H    -4.214146     2.199005     2.293520
 H    -4.084886     0.424835     2.271580
 H    -2.675022     1.414532     2.707198
 H    -2.964877     3.937539    -0.028892
 H    -1.428907     3.331731     0.629419
 H    -1.781190     3.143808    -1.104355
 H    -5.284188     0.583944    -0.576946
 H    -5.250314     2.361237    -0.533630
 H    -4.457590     1.491026    -1.867783
 H     4.770096     2.287111    -0.363692
 H     4.915684    -1.939915     0.342248
 H     6.063878     0.252725     0.197054
 H     1.249380    -2.350592     0.221262
 H     1.614604    -3.927918    -1.654400
 H     1.638221    -2.236539    -2.211022
 H     3.167702    -3.130500    -2.029574
 H     1.841923     3.971328    -2.423042
 H     3.496363     3.325095    -2.300444
 H     2.196883     2.311318    -2.961837
 H     2.313428    -4.473369     0.741100
 H     3.927284    -3.851857     0.362798
 H     3.043986    -3.226326     1.774222
 H     1.740608     4.512133     0.076250
 H     2.180946     3.262223     1.271441
 H     3.427731     3.987029     0.229189
 H     1.045581     2.317212    -0.761618
 H    -0.501032     1.676215     2.614208
 H     0.195678     2.227489     1.247634
 H     1.565246     0.385515     2.770408
 H     2.626894    -0.835609     2.312930
 H     1.919638    -0.910173     3.844653
 H     0.709568    -1.008936     2.233712
