# Supplementary material for: Activation of Small Molecules by Heavier Analogs of Cyclic(Alkyl)(Amino)Carbenes (CAACs): A DFT Study
Source: Inorg Chem. 2026 Jul 10;65(29):16713–23. doi: 10.1021/acs.inorgchem.6c01118 (PMC13418173; doi:10.1021/acs.inorgchem.6c01118)
Supplement: Supplementary file 1 [file ic6c01118_si_001.zip › Optimized xyz-coordinates final/Optimized xyz-coordinates/Transition states/NH3 activation/8b-NH2-H-oa-ts.xyz]

   62
scf done: -3231.961029
 C     3.345478    -1.376188    -0.972641
 C     2.417117    -1.297171     0.080793
 C     2.035790    -2.489855     0.707576
 C     2.576603    -3.714660     0.315539
 C     3.507229    -3.776060    -0.718448
 C     3.886474    -2.597192    -1.363565
 C     1.744761     0.007937     0.417842
 C     2.649816     1.223917     0.448295
 C     4.000989     1.127158     0.802273
 C     4.796630     2.267400     0.912383
 C     4.256969     3.529460     0.676215
 C     2.908604     3.642396     0.336583
 C     2.118651     2.502604     0.227823
Ge     0.287821     0.143363    -1.026297
 N     0.001194    -1.625623    -1.841179
 N    -1.034775     0.175591     0.311601
 C    -0.441637     0.077850     1.556989
 C     0.898153    -0.013572     1.669927
 C    -2.436947     0.173827     0.147746
 C    -3.174191    -1.000206     0.408443
 C    -4.566022    -0.962716     0.272634
 C    -5.213843     0.193404    -0.141129
 C    -4.473792     1.338128    -0.427468
 C    -3.085538     1.355022    -0.284137
 C    -2.490835    -2.295362     0.802147
 C    -2.835028    -2.710005     2.232009
 C    -2.281415     2.617244    -0.533335
 C    -2.954788     3.600873    -1.482434
 C    -1.917117     3.297444     0.788488
 C    -2.804883    -3.414492    -0.191555
 H     1.385859    -0.021899     2.647506
 H    -1.106539     0.111599     2.426573
 H    -5.150570    -1.862543     0.482308
 H    -4.992892     2.238968    -0.759149
 H    -6.301084     0.204715    -0.249057
 H    -1.406010    -2.115476     0.764959
 H    -1.338291     2.305159    -1.014720
 H    -2.218610    -4.318015     0.040159
 H    -3.869227    -3.696229    -0.164009
 H    -2.577477    -3.107229    -1.224279
 H    -2.299532    -3.630748     2.512751
 H    -2.562184    -1.925287     2.953188
 H    -3.914078    -2.902925     2.343722
 H    -1.297956     4.191330     0.610710
 H    -2.826973     3.615845     1.321895
 H    -1.353982     2.623661     1.449318
 H    -2.265599     4.424514    -1.723007
 H    -3.250175     3.118418    -2.426341
 H    -3.854109     4.054279    -1.035843
 H    -0.347563    -0.288541    -2.481671
 H     0.804731    -1.955648    -2.377474
 H    -0.487203    -2.412888    -1.406389
 H     4.435590     0.144345     0.997591
 H     5.849030     2.165066     1.189064
 H     4.881751     4.421872     0.758756
 H     2.468188     4.625635     0.153757
 H     1.058120     2.609739    -0.022332
 H     1.301511    -2.443604     1.515489
 H     2.266340    -4.629225     0.827500
 H     3.933224    -4.734456    -1.024165
 H     4.611145    -2.629461    -2.181217
 H     3.645969    -0.461458    -1.490985
