# Supplementary material for: Activation of Small Molecules by Heavier Analogs of Cyclic(Alkyl)(Amino)Carbenes (CAACs): A DFT Study
Source: Inorg Chem. 2026 Jul 10;65(29):16713–23. doi: 10.1021/acs.inorgchem.6c01118 (PMC13418173; doi:10.1021/acs.inorgchem.6c01118)
Supplement: Supplementary file 1 [file ic6c01118_si_001.zip › Optimized xyz-coordinates final/Optimized xyz-coordinates/Transition states/NH3 activation/8b-NH2-H-ps-ts.xyz]

   66
scf done: -3288.467995
 C     3.457232    -1.154059     1.090771
 C     2.660372    -1.202783    -0.067440
 C     2.586121    -2.420284    -0.754897
 C     3.283589    -3.544221    -0.310865
 C     4.072257    -3.478585     0.834772
 C     4.154220    -2.273060     1.534743
 C     1.826981    -0.014173    -0.472717
Ge     0.318084     0.052865     0.916304
 N    -0.051787    -1.746744     1.460184
 C     2.577216     1.305393    -0.531736
 C     3.967942     1.381824    -0.672503
 C     4.612047     2.614306    -0.790978
 C     3.880301     3.798589    -0.775861
 C     2.491307     3.737841    -0.651889
 C     1.853092     2.508307    -0.535093
 C     1.048426    -0.188621    -1.759618
 C    -0.296355    -0.077640    -1.729987
 N    -0.943390     0.159252    -0.536103
 C    -2.332366     0.087001    -0.361357
 C    -3.055488    -1.099882    -0.622530
 C    -4.432170    -1.121840    -0.368767
 C    -5.089318    -0.021075     0.163605
 C    -4.371965     1.144455     0.430012
 C    -3.004186     1.226869     0.159760
 C    -2.380364    -2.353449    -1.145069
 C    -2.598207    -3.546045    -0.214155
 C    -2.243236     2.526708     0.345045
 C    -2.871548     3.482814     1.350915
 C    -2.825877    -2.671888    -2.572433
 C    -2.040958     3.211692    -1.008528
 N    -1.765487     0.033885     2.944619
 H    -0.907618    -0.123102    -2.638727
 H     1.583853    -0.285332    -2.707900
 H    -4.996721    -2.035284    -0.574341
 H    -4.896279     2.014129     0.831143
 H    -6.161756    -0.064669     0.367851
 H    -1.242494     2.265137     0.726458
 H    -1.435505     4.125569    -0.898826
 H    -1.525080     2.546296    -1.714808
 H    -3.010168     3.494633    -1.449368
 H    -2.292843    -3.554032    -2.960707
 H    -3.905732    -2.887310    -2.616034
 H    -2.629928    -1.829137    -3.252318
 H    -2.207462     4.344251     1.517694
 H    -3.836211     3.882278     0.999400
 H    -3.044000     3.000677     2.326510
 H    -2.047239    -4.426365    -0.581867
 H    -2.240329    -3.318380     0.800673
 H    -3.661238    -3.827529    -0.150491
 H    -1.299186    -2.156687    -1.175891
 H     0.679582    -2.068684     2.097970
 H    -0.022849    -2.404556     0.680169
 H    -1.536073    -0.940998     2.669844
 H    -2.615610     0.325425     2.453458
 H    -1.862994     0.142996     3.953166
 H    -0.696914     0.556842     2.331209
 H     0.762482     2.472967    -0.461705
 H     1.899361     4.656848    -0.647884
 H     4.386026     4.762971    -0.865500
 H     5.699283     2.644199    -0.900794
 H     4.557674     0.463165    -0.695164
 H     3.525388    -0.217066     1.651225
 H     4.766245    -2.205317     2.438031
 H     4.619078    -4.358180     1.182521
 H     3.208208    -4.480754    -0.869759
 H     1.958628    -2.480578    -1.647066
