# Supplementary material for: Activation of Small Molecules by Heavier Analogs of Cyclic(Alkyl)(Amino)Carbenes (CAACs): A DFT Study
Source: Inorg Chem. 2026 Jul 10;65(29):16713–23. doi: 10.1021/acs.inorgchem.6c01118 (PMC13418173; doi:10.1021/acs.inorgchem.6c01118)
Supplement: Supplementary file 1 [file ic6c01118_si_001.zip › Optimized xyz-coordinates final/Optimized xyz-coordinates/Transition states/NH3 activation/9a-NH2-H-oa-ts.xyz]

   66
scf done: -1725.002755
 C     3.063797     1.205980     0.396975
 C     2.395896    -0.038284     0.327158
 C     3.128653    -1.236270     0.172728
 C     4.521873    -1.166334     0.086224
 C     5.187347     0.051673     0.167124
 C     4.459010     1.225960     0.324842
 N     0.985946    -0.079839     0.396364
Sn    -0.387736    -0.182999    -1.168061
 N     0.123548     1.616473    -2.322966
 C     2.428969    -2.576961     0.088202
 C     2.961105    -3.575042     1.114121
 C     2.288987     2.499134     0.549429
 C     2.708024     3.550479    -0.476664
 C     2.490863    -3.144493    -1.330067
 C     2.388418     3.048333     1.972552
 C     0.325317     0.027302     1.602697
 C    -1.025914     0.055208     1.674259
 C    -1.885051    -0.030391     0.435470
Si    -2.829197    -1.680189     0.488553
 C    -1.581687    -3.094835     0.388950
Si    -2.880408     1.572112     0.195360
 C    -3.630107     1.697757    -1.532741
 C    -1.734162     3.043721     0.446739
 C    -4.282100     1.666726     1.453755
 C    -3.757249    -1.870471     2.117111
 C    -4.051703    -1.849377    -0.936958
 H    -1.504427     0.118379     2.656037
 H     0.947788     0.067134     2.503506
 H    -4.753738     2.662045     1.416201
 H    -5.064005     0.918738     1.250322
 H    -3.915021     1.507079     2.479508
 H    -4.230790     2.618861    -1.607302
 H    -2.846704     1.755705    -2.304120
 H    -4.286052     0.849256    -1.773885
 H    -1.190226     2.959980     1.399793
 H    -0.995385     3.089769    -0.368204
 H    -2.302195     3.987518     0.449175
 H    -4.468984    -2.869039    -0.951202
 H    -4.893899    -1.147282    -0.838308
 H    -3.572743    -1.671868    -1.913216
 H    -1.118183    -3.182364    -0.607826
 H    -0.780735    -2.945265     1.130501
 H    -2.069241    -4.058223     0.608663
 H    -4.513733    -1.086243     2.264148
 H    -4.270626    -2.845359     2.138880
 H    -3.062160    -1.839900     2.970116
 H     4.986102     2.181704     0.384744
 H     5.098019    -2.087022    -0.038505
 H     6.277781     0.086484     0.105637
 H     1.232089     2.256571     0.367327
 H     1.371461    -2.394518     0.327550
 H     2.032607     4.419807    -0.436440
 H     3.728239     3.922536    -0.292070
 H     2.691595     3.143236    -1.499838
 H     1.786422     3.964622     2.080986
 H     2.025848     2.316504     2.708986
 H     3.431185     3.294685     2.230714
 H     2.373673    -4.506300     1.086175
 H     4.011854    -3.843148     0.919302
 H     2.904157    -3.165956     2.134058
 H     1.930264    -4.090541    -1.398788
 H     2.062329    -2.441273    -2.060755
 H     3.530855    -3.345904    -1.633978
 H     0.417658     0.036615    -2.743464
 H    -0.546967     1.913937    -3.032716
 H     0.698966     2.416723    -2.048649
