# Supplementary material for: Activation of Small Molecules by Heavier Analogs of Cyclic(Alkyl)(Amino)Carbenes (CAACs): A DFT Study
Source: Inorg Chem. 2026 Jul 10;65(29):16713–23. doi: 10.1021/acs.inorgchem.6c01118 (PMC13418173; doi:10.1021/acs.inorgchem.6c01118)
Supplement: Supplementary file 1 [file ic6c01118_si_001.zip › Optimized xyz-coordinates final/Optimized xyz-coordinates/Transition states/NH3 activation/9a-NH2-H-ps-ts.xyz]

   70
scf done: -1781.505815
 C     5.070101     0.231260    -0.211556
 C     4.313886     1.366077    -0.474699
 C     2.923513     1.299354    -0.617918
 C     2.285809     0.039766    -0.526218
 C     3.056972    -1.126869    -0.275888
 C     4.438340    -1.006619    -0.107922
 C     2.132525     2.572048    -0.848174
 C     2.341362     3.112255    -2.263114
 N     0.891345    -0.080550    -0.603113
Sn    -0.381308    -0.243791     1.082800
 N     0.258998     1.535384     2.062179
 C     2.382282    -2.484599    -0.279374
 C     2.192033    -2.961837    -1.720648
 C     2.445118     3.640710     0.199090
 C     0.156331     0.243238    -1.720867
 C    -1.196264     0.305206    -1.686921
 C    -1.974548     0.033359    -0.416327
Si    -2.834021    -1.647889    -0.616285
 C    -3.811976    -1.727345    -2.226573
Si    -3.075439     1.502045     0.052424
 C    -4.662191     1.535879    -0.971335
 C    -3.562651     1.458910     1.877838
 C    -2.154773     3.112365    -0.283081
 C     3.089898    -3.541338     0.559223
 C    -3.994733    -2.022368     0.825571
 C    -1.531731    -3.012438    -0.705132
 N     2.060068    -0.632998     2.911269
 H     0.708588     0.422145    -2.651267
 H    -1.737934     0.534851    -2.609824
 H    -4.846266    -1.325170     0.860584
 H    -4.402353    -3.041290     0.726813
 H    -3.469618    -1.966465     1.792839
 H    -1.046047    -3.194911     0.267267
 H    -1.989325    -3.960807    -1.029885
 H    -0.752093    -2.743435    -1.434522
 H    -4.266798    -2.725138    -2.336592
 H    -4.617733    -0.980935    -2.271374
 H    -3.146409    -1.565532    -3.088460
 H    -4.257439     2.283420     2.105578
 H    -4.057087     0.516363     2.155241
 H    -2.678810     1.585481     2.522711
 H    -2.810629     3.981171    -0.114005
 H    -1.281818     3.213125     0.378504
 H    -1.793401     3.143842    -1.322154
 H    -5.315884     0.678871    -0.747163
 H    -5.229615     2.455423    -0.754388
 H    -4.443659     1.523450    -2.050653
 H     4.812140     2.336163    -0.551314
 H     5.038254    -1.899025     0.083327
 H     6.153317     0.307042    -0.089923
 H     1.375151    -2.345627     0.142891
 H     1.645788    -3.917867    -1.749972
 H     1.622077    -2.225526    -2.305297
 H     3.166761    -3.106427    -2.213722
 H     1.727579     4.011039    -2.433172
 H     3.395450     3.386866    -2.431120
 H     2.068180     2.365702    -3.023216
 H     2.484681    -4.459786     0.598409
 H     4.069998    -3.819349     0.139939
 H     3.250728    -3.203155     1.595092
 H     1.773768     4.505789     0.077073
 H     2.317767     3.244614     1.217579
 H     3.477213     4.014772     0.108473
 H     1.068096     2.311936    -0.750891
 H    -0.325610     1.786393     2.861222
 H     0.283730     2.360968     1.465140
 H     1.792448     0.366734     2.852438
 H     2.828242    -0.795009     2.255122
 H     2.341468    -0.891979     3.855594
 H     0.756256    -1.092297     2.302943
