# Supplementary material for: Activation of Small Molecules by Heavier Analogs of Cyclic(Alkyl)(Amino)Carbenes (CAACs): A DFT Study
Source: Inorg Chem. 2026 Jul 10;65(29):16713–23. doi: 10.1021/acs.inorgchem.6c01118 (PMC13418173; doi:10.1021/acs.inorgchem.6c01118)
Supplement: Supplementary file 1 [file ic6c01118_si_001.zip › Optimized xyz-coordinates final/Optimized xyz-coordinates/Transition states/NH3 activation/9b-NH2-H-oa-ts.xyz]

   62
scf done: -1369.767474
 C     2.882789    -1.841910    -0.636214
 C     2.048431    -1.358511     0.390970
 C     1.374051    -2.307495     1.174775
 C     1.551170    -3.674292     0.966673
 C     2.410195    -4.133609    -0.029810
 C     3.073711    -3.205862    -0.833310
 C     1.811512     0.113314     0.570338
 C     3.016239     1.011948     0.479608
 C     4.315116     0.553405     0.735050
 C     5.400737     1.430068     0.726396
 C     5.212176     2.785293     0.471072
 C     3.921139     3.261087     0.233645
 C     2.842737     2.384466     0.242022
Sn     0.314538     0.371142    -1.191432
 N     0.065384    -1.567145    -2.073968
 N    -1.053136     0.257668     0.411462
 C    -0.421868     0.505274     1.601855
 C     0.928718     0.495987     1.716741
 C    -2.461495     0.258803     0.311173
 C    -3.144834    -0.978153     0.317242
 C    -4.536145    -0.979622     0.197017
 C    -5.245187     0.210364     0.067103
 C    -4.564292     1.422400     0.056770
 C    -3.172272     1.471746     0.179065
 C    -2.381712    -2.274408     0.490705
 C    -2.534714    -2.810910     1.913641
 C    -2.458338     2.808393     0.136950
 C    -2.563420     3.442830    -1.250441
 C    -2.951149     3.757221     1.227990
 C    -2.751973    -3.323692    -0.553381
 H     1.400021     0.800597     2.654343
 H    -1.060147     0.751998     2.459775
 H    -5.075877    -1.930132     0.207088
 H    -5.126700     2.353903    -0.050030
 H    -6.333676     0.192722    -0.027355
 H    -1.318989    -2.026798     0.356595
 H    -1.392886     2.615365     0.333597
 H    -2.106451    -4.210968    -0.450828
 H    -3.793786    -3.665953    -0.447815
 H    -2.630427    -2.925983    -1.572393
 H    -1.929828    -3.721013     2.056159
 H    -2.208179    -2.065430     2.654721
 H    -3.584343    -3.063575     2.135568
 H    -2.373560     4.694865     1.217372
 H    -4.011766     4.020739     1.089120
 H    -2.848334     3.304346     2.225604
 H    -1.995773     4.385943    -1.295304
 H    -2.169860     2.769018    -2.027174
 H    -3.610552     3.668864    -1.507871
 H    -0.665248    -0.159615    -2.642943
 H     0.665887    -1.761859    -2.874445
 H    -0.209197    -2.445113    -1.624220
 H     4.478075    -0.503052     0.956827
 H     6.403450     1.045430     0.929280
 H     6.063438     3.469935     0.460384
 H     3.754863     4.323123     0.037200
 H     1.832401     2.767241     0.064163
 H     0.713569    -1.952677     1.968170
 H     1.018101    -4.386411     1.602023
 H     2.556492    -5.204966    -0.185407
 H     3.741283    -3.547433    -1.628493
 H     3.397417    -1.128668    -1.286432
