# Supplementary material for: Activation of Small Molecules by Heavier Analogs of Cyclic(Alkyl)(Amino)Carbenes (CAACs): A DFT Study
Source: Inorg Chem. 2026 Jul 10;65(29):16713–23. doi: 10.1021/acs.inorgchem.6c01118 (PMC13418173; doi:10.1021/acs.inorgchem.6c01118)
Supplement: Supplementary file 1 [file ic6c01118_si_001.zip › Optimized xyz-coordinates final/Optimized xyz-coordinates/Transition states/NH3 activation/9b-NH2-H-ps-ts.xyz]

   66
scf done: -1426.269882
 C     3.480907    -1.276885     0.936352
 C     2.634058    -1.234034    -0.187098
 C     2.425943    -2.428943    -0.887926
 C     3.043586    -3.615998    -0.491933
 C     3.886343    -3.638719     0.615738
 C     4.100723    -2.457581     1.329718
 C     1.888714     0.025645    -0.549416
Sn     0.319694     0.148934     1.049498
 N    -0.145264    -1.802813     1.689132
 C     2.713551     1.295893    -0.602429
 C     4.109367     1.296116    -0.710396
 C     4.821755     2.491599    -0.823544
 C     4.156246     3.713590    -0.836526
 C     2.762501     3.729211    -0.748748
 C     2.056372     2.537705    -0.638798
 C     1.038696    -0.073959    -1.795796
 C    -0.311111     0.016095    -1.763526
 N    -1.012886     0.213320    -0.600365
 C    -2.403691     0.091126    -0.495627
 C    -3.062434    -1.131908    -0.761504
 C    -4.449537    -1.203179    -0.589290
 C    -5.179491    -0.114976    -0.129974
 C    -4.524470     1.083159     0.151257
 C    -3.146825     1.212817    -0.037077
 C    -2.301099    -2.368171    -1.199321
 C    -2.539134    -3.545792    -0.254372
 C    -2.443384     2.540158     0.175930
 C    -3.164952     3.485021     1.128275
 C    -2.623633    -2.739648    -2.646659
 C    -2.172095     3.217646    -1.169128
 N    -2.080128     0.138681     2.972655
 H    -0.892057    -0.022774    -2.693981
 H     1.551981    -0.133795    -2.760283
 H    -4.965010    -2.143867    -0.801118
 H    -5.104733     1.939056     0.501826
 H    -6.260160    -0.195423     0.009483
 H    -1.460886     2.316563     0.623045
 H    -1.607297     4.153497    -1.030264
 H    -1.587604     2.562773    -1.830295
 H    -3.118107     3.462124    -1.678022
 H    -2.030734    -3.610346    -2.968644
 H    -3.688578    -2.997432    -2.765008
 H    -2.406927    -1.907613    -3.333300
 H    -2.543910     4.372428     1.323036
 H    -4.119442     3.844536     0.712044
 H    -3.378944     3.006862     2.097184
 H    -1.926101    -4.410069    -0.556536
 H    -2.267193    -3.277598     0.777167
 H    -3.591297    -3.871956    -0.262048
 H    -1.229797    -2.124963    -1.152639
 H     0.497502    -2.102747     2.425450
 H    -0.019599    -2.487851     0.941938
 H    -1.799671    -0.832696     2.763888
 H    -2.859287     0.381990     2.354963
 H    -2.359417     0.241102     3.947333
 H    -0.783252     0.752726     2.417248
 H     0.962231     2.561772    -0.598283
 H     2.221437     4.678665    -0.768872
 H     4.715609     4.648241    -0.920902
 H     5.911210     2.460887    -0.907641
 H     4.649626     0.347580    -0.715473
 H     3.648882    -0.362774     1.514150
 H     4.753884    -2.458611     2.206248
 H     4.370445    -4.567727     0.925644
 H     2.861976    -4.532241    -1.059857
 H     1.757016    -2.417272    -1.751430
